# Supplementary material for: IFNγ blockade in Mycobacterium tuberculosis infected macaques alters the granuloma environment but not bacterial control
Source: Nat Commun. 2026 Apr 25;17:5720. doi: 10.1038/s41467-026-72421-9 (PMC13323717; doi:10.1038/s41467-026-72421-9)
Supplement: Supplementary file 4 — source data [file 41467_2026_72421_MOESM4_ESM.xlsx]

## Sheet: Fig.1
	Fig.1b							Fig.1d			Fig.1e			Fig.1f									Fig.1g.Dotplot					Fig.1g.Barplots				Fig.1i			Fig.1k
	Granuloma		pLN		Spleen			iso	IFNgR1-Fc		iso	IFNgR1-Fc		IFNb		IL-10		IL-15		IL-21				clusters	Can1	Can2		Var1	Var2	value
	iso	IFNgR1-Fc	iso	IFNgR1-Fc	iso	IFNgR1-Fc		0.834097	0.699408		1.0944	0.94642		iso	IFNgR1-Fc	iso	IFNgR1-Fc	iso	IFNgR1-Fc	iso	IFNgR1-Fc		RC7_Gran1	Isotype	0.81933	-0.921707		CCL2	Can1	-0.160994		iso	IFNgR1-Fc		iso	IFNgR1-Fc
	31000	26000	0	400	90000	1000		0.931507	0.684421		1.09677	0.877108		35.3303	25.8451	51.6569	69.983	1.4779	1.4767	4.2837	4.0295		RC7_Gran2	Isotype	0.714094	-0.476952		CCL5	Can1	-0.0115493		1.51	11.8		4868	6204
	20000	49000	2000	100	0	0		1.05169	0.983193		1.055	0.5384		26.1668	33.4016	35.2709	78.2959	1.1334	3.0768	3.9461	5.8615		RC7_Gran3	Isotype	1.26335	-0.646367		Eotaxin	Can1	0.33718		1.27	9.93		4749	9347
	17000	58000	14000000	3500000	0	0		0.885965	0.813711		1.1	0.865979		18.7812	40.8449	25.3156	98.5056	1.3036	3.9858	2.8323	7.0927		RC7_Gran4	Isotype	1.24621	-0.54532		MIP.3	Can1	-0.153998		2.11	9.82		3879	5926
	27000	67000	0	7800000	0	0		0.86037	1.09295		1.15734	1.04466		36.0648	22.9093	77.9065	62.0336	1.5086	3.0093	4.3728	4.0202		RC7_Gran5	Isotype	1.69778	-0.0352224		CXCL2	Can1	0.345974		4.66	9.64		3869	9678
	22000	64000	90000	0	400	900								21.5333	25.8325	31.484	69.0413	1.3519	2.3272	3.9765	5.1686		RC7_Gran6	Isotype	1.6636	-0.404238		CXCL10	Can1	0.00759262		1.35	9.75		2932	6073
	28000	62000	1120000	0										24.2831	47.8274	29.1734	115.345	1.5023	3.7379	3.264	6.6414		RC7_Gran7	Isotype	1.4766	-0.539381		CXCL11	Can1	-0.0548989		3.01	17.7		4352	9473
	30000	114000	0	0										16.8441	24.0553	22.7046	61.8144	1.3153	3.0943	2.5402	3.7597		RC7_Gran8	Isotype	1.31535	-0.0358215		CXCL13	Can1	-0.186452		3.97	9.96		4884	9038
	19000	62000	1340000	13000										17.2403	25.0609	37.2421	78.1358	1.8614	1.5733	3.1837	3.8363		RC7_Gran9	Isotype	0.704902	-0.055228		G.CSF	Can1	0.27258		2.63	12.1		3572	5203
	48000	50000	1100000	440000										16.6148	48.0936	29.0939	147.164	1.6213	2.2208	2.3072	6.5521		RC7_Gran10	Isotype	1.15211	-0.401202		GM.CSF	Can1	-0.122382		2.6	8.07		3499	5572
	68000	82000	1000	3400000										12.2724	36.1309	21.9615	104.24	1.899	2.1153	1.9063	6.002		RC7_Gran11	Isotype	1.76431	-0.0629986		GranB	Can1	-0.19789		3.54	10.9		4691	4746
	19000	46000	0	42000										17.316	43.8113	37.4057	126.127	2.1697	2.5713	2.6507	6.8475		RC7_Gran12	Isotype	0.656416	0.00326562		IFNa	Can1	0.0369431		3.37	19.3		4778	6535
	35000	72000	440000	300000										19.5602	47.4392	25.3168	136.711	1.6914	2.1413	2.5094	6.2986		RC7_Gran13	Isotype	2.41887	-0.57483		IFNb	Can1	-0.378467		5.08	6.04		3950	5298
	17000	34000	124000	0										27.1196	27.8804	54.6884	78.278	2.5152	2.1386	4.6022	4.2679		RC7_Gran14	Isotype	0.554424	-0.597975		IFNg	Can1	-0.204396		2.57	2.46		4427	7261
	29000	61000	46000	520000										20.9389	38.8653	14.3092	112.002	1.2881	2.3378	2.0212	6.037		RC7_Gran15	Isotype	1.51635	0.0842888		TNFa	Can1	-0.136682		3.31	4.99		2940	10769
	60000	35000	120000	2360000										17.8643	53.4147	47.7451	153.911	2.2317	2.9661	3.1756	5.2555		RC7_Gran16	Isotype	1.46931	-0.0208527		IL8	Can1	-0.0372378		3.52	2.33		4705	8925
	52000	47000												15.3327	48.2402	34.3706	165.018	2.144	2.3552	2.5539	5.849		RC7_Gran17	Isotype	0.423674	-0.137349		IL1b	Can1	0.0344192		4.68	7.61		8013	6242
	56000	54000												15.5611	46.7926	36.7709	119.667	1.8411	2.9727	2.4387	6.5246		RC7_Gran18	Isotype	3.52585	-0.958815		IL2	Can1	-0.120888		4.5	4.86		6681	6695
	34000	8200												38.6371	26.2121	129.529	89.665	4.4969	2.0107	6.9817	4.8405		RCK_Gran1	Isotype	1.68773	0.277108		IL4	Can1	0.279219		5.34	5.03		6516	9942
	59000	38000												39.1166	80.0169	69.7824	166.575	1.7904	3.0336	5.7384	10.245		RCK_Gran2	Isotype	1.92145	-1.13987		IL5	Can1	0.0597486		4.25	4.26		6878	9220
	22000	30000												46.6284	68.3498	83.183	170.119	2.1342	2.3803	4.345	8.2872		RCK_Gran3	Isotype	0.774057	0.420494		IL6	Can1	0.112417		5.03	3.98		7859	7013
	61000	25000												49.5673	207.892	88.426	926.758	1.1179	8.5818	7.2715	24.4803		RCK_Gran4	Isotype	0.621389	-1.24992		IL7	Can1	-0.257202		8.85	11.47		3820	3378
	49000	40000												40.5358	67.1209	66.456	175.034	1.3535	4.111	5.592	12.1288		RCK_Gran5	Isotype	2.11028	1.07359		IL10	Can1	-0.491136		11.6	21.4		3704	4232
	28000	30000												46.423	71.5185	51.4083	204.622	1.047	2.9205	4.3258	11.0464		RCK_Gran6	Isotype	1.68456	-0.653226		IL12p70	Can1	-0.0443498		9.56	29.4		5515	8307
	22000	23000												16.0545	73.6298	50.8704	273.703	1.5703	3.5948	1.7824	11.2712		RCK_Gran7	Isotype	-0.117221	-0.671686		IL13	Can1	-0.110614		11.4	18.2		5303	5603
	18000	26000												31.2197	143.831	111.243	482.184	1.5799	4.1894	6.7804	14.586		RCK_Gran8	Isotype	0.527437	0.645278		IL15	Can1	-0.262795		9.78	15		4474	6681
	55000	12000												47.3832	46.3576	52.4716	132.634	1.6197	3.5133	1.8385	8.3768		RCK_Gran9	Isotype	-0.749654	-0.111476		IL17A	Can1	-0.356472
	26000	19000												79.4285	45.7845	116.133	89.0699	2.2085	2.4041	7.0784	7.0716		RCK_Gran10	Isotype	0.368241	0.680409		IL21	Can1	-0.40444
	19000	27000												21.4906	43.6089	39.0922	90.7829	1.7979	2.7978	3.2898	5.5835		RCK_Gran11	Isotype	1.43926	1.1068		VEGF	Can1	-0.158207
	50000	15000												56.7644	75.7985	38.1861	203.658	2.3744	3.2832	5.0587	8.4018		RCK_Gran12	Isotype	0.906552	0.212155		PDGFAA	Can1	-0.159465
	8000	11000												47.6004	202.937	86.5649	423.683	2.4765	3.9692	5.2762	21.0476		RCK_Gran13	Isotype	0.741691	0.701558		PDGFBB	Can1	0.372784
	26000	29000												40.3557	27.7264	73.3898	85.6009	2.0996	2.0831	6.0859	4.9288		RCK_Gran14	Isotype	0.570304	0.115526		bFGF	Can1	-0.0990694
	13000	22000												43.6176	39.6597	77.812	95.647	1.491	2.173	4.0644	4.8123		RCK_Gran15	Isotype	1.23697	-0.128557		BDNF	Can1	0.0986472
	8000	5000												32.9714	95.5925	59.961	235.104	2.2886	3.8355	4.9723	19.1264		RCK_Gran16	Isotype	1.43499	-0.299123		CD40L	Can1	-0.248988
	15000	22000												48.2952	53.7246	53.4815	187.614	2.2105	4.1951	7.0849	8.1021		RCK_Gran17	Isotype	-0.572842	0.222559		PD.L1	Can1	-0.0886935
	43000	26000												45.3354	34.1211	114.586	106.384	3.1857	3.0918	6.1763	6.301		RCK_Gran18	Isotype	-0.684004	-0.115755
	20000	2500												45.2274	31.2826	115.381	97.2617	2.9942	3.0971	5.8051	4.8317		RJH_Gran1	Isotype	0.980268	-0.517912
	4400	4700												63.6354	37.5188	113.523	78.1048	2.1753	2.1887	12.7011	5.7949		RJH_Gran2	Isotype	1.18344	0.396631
	6400	10000												67.0342	89.4939	139.549	200.614	3.1289	2.6915	10.3537	9.8497		RJH_Gran3	Isotype	0.210431	0.139557
	7500	3400												64.8694	56.8242	117.97	139.756	1.6755	2.5649	19.949	8.8267		RJH_Gran4	Isotype	0.747557	0.748833
	31000	3400												72.0216	48.8808	110.585	109.574	2.119	2.6958	9.0937	7.5928		RJH_Gran5	Isotype	0.100937	0.385986
	22000	25000												62.8496	73.7846	130.837	181.469	2.5665	3.3304	8.0469	8.1208		RJH_Gran6	Isotype	0.558253	-0.118145
	14000	28000												57.9012	66.6893	84.658	173.909	3.2312	2.7233	7.0203	8.5386		RJH_Gran7	Isotype	1.50848	0.493088
	4600	3100												65.8626	67.8578	117.496	146.375	2.2514	3.5799	6.1372	7.9019		RJH_Gran8	Isotype	0.775411	-0.344421
	11000	24000												39.842	88.236	72.4741	301.833	2.5013	3.0728	6.099	10.6983		RJH_Gran9	Isotype	2.84529	0.567045
	3800	2500												72.1782	53.1796	79.9293	165.805	3.3037	2.5964	10.5885	9.8205		RJH_Gran10	Isotype	0.845878	0.725362
	4400	19000												51.2378	57.0256	93.1797	160.107	2.6658	1.9859	8.7435	6.9142		RJH_Gran11	Isotype	-0.782105	0.427519
	3400	2000												41.8219	83.5606	110.455	194.358	1.3964	3.4953	5.7694	10.1315		RJH_Gran12	Isotype	0.133777	-0.0974423
	17000	20000												34.7224	87.2911	123.725	249.749	2.3528	3.054	7.5411	11.1763		RJH_Gran13	Isotype	1.18374	0.673364
	11000	19000												25.9405	35.1033	42.528	105.114	2.2016	1.6067	1.4901	5.1497		RJH_Gran14	Isotype	-0.422234	0.0989928
	10000	14000												26.305	52.6901	53.7504	187.365	2.054	1.8011	3.967	7.7296		RJH_Gran15	Isotype	2.00356	0.78801
	1800	2800												21.2394	108.879	67.2992	358.167	2.0774	3.2745	5.663	11.9833		RJH_Gran16	Isotype	0.719264	0.18082
	3700	19000												32.8022	58.7486	15.8173	181.872	2.2227	3.3122	4.5252	6.5119		RJH_Gran17	Isotype	1.6478	0.203371
	6000	5600												86.3904	94.7049	58.1159	85.8419	1.1836	1.6449	15.9534	12.1255		RJH_Gran18	Isotype	0.550762	-1.16612
	4000	3300												80.2368	117.053	86.9536	171.144	1.6662	3.2546	12.2826	14.1923		RCD_Gran1	Isotype	1.34572	0.719073
	2600	32000												47.9546	187.335	44.6921	466.267		2.5666	5.3241	16.6947		RCD_Gran2	Isotype	2.17132	1.90585
	2800	20000												48.0798	76.7157	44.8088	237.494		3.3229	1.5336	11.5693		RCD_Gran3	Isotype	0.542525	-0.343318
	1700	48000												79.7991	64.6924	38.4793	134.673	1.283	3.3969	4.584	6.5605		RCD_Gran4	Isotype	0.0427675	2.01977
	1200	15000												49.4999	80.8049	23.869	250.153	1.6528	2.7945	6.8286	13.789		RCD_Gran5	Isotype	1.62179	-1.4801
	2200	38000												39.7264	47.4062	93.4955	107.258	1.7476	1.6395	3.0066	3.3377		RCD_Gran6	Isotype	1.29477	0.314779
	2600	14000												47.2981	76.1422	52.3774	369.032	2.7114	3.7569	4.4074	11.3516		RCD_Gran7	Isotype	1.65092	-0.585872
	1100	21000												3.1129	63.373	177.589	163.329		3.1269		10.8866		RCD_Gran8	Isotype	1.06493	-1.48665
	1500	2500												2.0714	89.0513	31.8992	277.647	2.2088	2.476	3.8001	7.936		RCD_Gran9	Isotype	1.61939	0.390688
	2700	3500												66.5241	70.5356	32.0781	250.823	3.3666	4.0436	3.8214	6.5727		RCD_Gran10	Isotype	0.592316	0.67334
	1700	1200												43.6364	101.445	138.266	219.14	4.2681	2.4639	4.8447	9.0405		RCD_Gran11	Isotype	1.41463	0.508407
	4600	1000												35.7564	84.1694	33.3239	275.911	3.4973	2.3883	3.9698	7.8431		RCD_Gran12	Isotype	-0.032833	-0.878298
	1200	6200												36.8291	35.8924	34.3236	219.634	3.6023	1.2269	1.1747	3.3445		RCD_Gran13	Isotype	1.43266	-1.25234
	1200	26000												2.5977	93.3793	40.0042	201.427	4.1984	2.8749	4.7656	7.1395		RCD_Gran14	Isotype	1.20463	0.812952
	2600	4100												55.6331	90.0685	192.075	224.176	1.7288	2.5043	6.1766	5.0984		RCD_Gran15	Isotype	0.937641	-0.189598
	5600	3200												23.2879	77.5995	50.3003	275.943	3.6506	2.6526	4.2326	7.2309		RCD_Gran16	Isotype	1.5243	-2.22018
	1600	400												2.083	81.4375	32.0781	243.858	3.3666	18.6547	3.8214	26.6601		RCD_Gran17	Isotype	-1.04655	1.6183
	2400	7400												163.653	86.8426	510.242	303.266	3.3984	2.243	14.5842	6.1143		RCD_Gran18	Isotype	0.975932	2.08021
	1200	7500												150.29	76.8936	582.819	263.033	3.8817	2.6778	10.5815	4.3527		RFL_Gran1	Isotype	1.52751	0.104728
	32000	7400												36.2428	71.5527	145.104	144.438	3.0759	3.5881	4.9998	9.5001		RFL_Gran2	Isotype	0.495946	-0.621764
	6300	45000												42.3213	66.8353	101.862	134.916	3.4014	3.0168	3.9436	8.8738		RFL_Gran3	Isotype	-0.132072	-0.463708
	32000	8000												26.0326	85.5384	54.6855	184.778	2.9889	2.9788	5.1959	7.6229		RFL_Gran4	Isotype	1.12212	0.192335
	5800	13200												30.9942	37.1851	55.2923	93.9862	3.2031	3.2629	6.1862	5.066		RFL_Gran5	Isotype	2.04739	-0.435443
	28000	6500												28.533	88.7695	51.8894	237.25	2.4753	5.3396	4.303	7.7384		RFL_Gran6	Isotype	2.87645	-0.119278
	8500	13000												36.263	44.5072	64.6916	92.6531	3.7476	3.1144	5.3198	5.6985		RFL_Gran7	Isotype	3.45062	0.985252
	8900	8200												29.9331	44.3033	79.0554	108.961	3.0514	2.8862	6.501	5.8822		RFL_Gran8	Isotype	0.233098	-0.00928628
	7300	6000												14.9712	45.9223	47.4377	102.942	1.9607	2.5326	3.9917	5.0542		RFL_Gran9	Isotype	3.28148	0.618967
	4500	1600												38.3177	74.3015	24.343	196.236	4.2845	2.4809	6.9642	4.2682		RFL_Gran10	Isotype	-0.590678	0.583731
	7300	5200												21.7279	38.4638	38.7616	69.9672	3.4893	3.2179	4.3367	4.6636		RFL_Gran11	Isotype	1.43124	-0.479628
	6100	1700												1.0767	83.0174	16.5814	257.002	4.0915	5.0413	1.9753	9.2019		RFL_Gran12	Isotype	-0.336417	0.180773
	8100	4400												10.7687	27.9671	54.9689	99.4507	3.8908	5.7686	2.8712	5.582		RFL_Gran13	Isotype	0.91358	0.16167
	2500	4500												16.5153	83.715	52.3304	152.242	4.3411	2.1622	4.4034	2.4543		RFL_Gran14	Isotype	2.07355	0.428703
	2900	700												76.1517	29.6531	72.9355	27.6357	6.8066	1.9136	4.355	3.2922		RFL_Gran15	Isotype	0.618862	0.112454
	7700	3800												10.6381	18.0847	33.7079	63.1542	5.5837	2.0382	4.4654	2.7273		RFL_Gran16	Isotype	0.985045	-1.7012
	4500	2700												128.256	74.842	122.839	299.168	2.5018	9.2849	10.3364	21.1905		RFL_Gran17	Isotype	0.144627	1.05251
	5500	5200												167.802	96.356	437.586	215.997	3.9024	3.8661	7.9447	8.3997		RFL_Gran18	Isotype	-1.29403	-1.54151
	3900	4300												121.992	101.803	417.302	317.404	6.8078	2.8306	10.8715	9.0723		RB9_Gran1	IFNgR_block	-2.28999	-0.228711
																							RB9_Gran2	IFNgR_block	-1.5174	0.167178
																							RB9_Gran3	IFNgR_block	-0.642049	0.311042
																							RB9_Gran4	IFNgR_block	-1.10215	-0.16742
																							RB9_Gran5	IFNgR_block	-1.43407	-0.117719
																							RB9_Gran6	IFNgR_block	-2.21139	-0.0225397
																							RB9_Gran7	IFNgR_block	-1.86173	-0.108186
																							RB9_Gran8	IFNgR_block	-2.37189	0.484048
																							RB9_Gran9	IFNgR_block	-2.58051	0.17562
																							RB9_Gran10	IFNgR_block	-2.37208	0.37756
																							RB9_Gran11	IFNgR_block	-1.17865	0.301534
																							RB9_Gran12	IFNgR_block	-1.50741	0.723365
																							RB9_Gran13	IFNgR_block	-1.30163	0.00611187
																							RB9_Gran14	IFNgR_block	-1.40496	0.0222204
																							RB9_Gran15	IFNgR_block	-2.85106	-0.251469
																							RB9_Gran16	IFNgR_block	-1.94639	0.0845644
																							RB9_Gran17	IFNgR_block	-1.15262	-0.13565
																							RB9_Gran18	IFNgR_block	-1.3085	-0.22113
																							RML_Gran1	IFNgR_block	-2.06448	-0.242307
																							RML_Gran2	IFNgR_block	-2.94865	0.207904
																							RML_Gran3	IFNgR_block	-4.82495	1.10592
																							RML_Gran4	IFNgR_block	-2.72107	-0.591004
																							RML_Gran5	IFNgR_block	-2.00746	-0.360051
																							RML_Gran6	IFNgR_block	-3.68911	-0.474106
																							RML_Gran7	IFNgR_block	-4.50533	0.572288
																							RML_Gran8	IFNgR_block	-0.110734	-0.907763
																							RML_Gran9	IFNgR_block	-1.8658	-0.6489
																							RML_Gran10	IFNgR_block	-2.24568	-1.75416
																							RML_Gran11	IFNgR_block	-0.809272	-0.92323
																							RML_Gran12	IFNgR_block	-2.07563	0.52583
																							RML_Gran13	IFNgR_block	-1.77109	0.265683
																							RML_Gran14	IFNgR_block	-2.37163	0.0824945
																							RML_Gran15	IFNgR_block	-1.97787	-0.558105
																							RML_Gran16	IFNgR_block	-1.65332	-2.09305
																							RML_Gran17	IFNgR_block	-2.03544	-1.2449
																							RML_Gran18	IFNgR_block	-2.10773	-1.7838
																							RED_Gran1	IFNgR_block	-1.49184	0.685271
																							RED_Gran2	IFNgR_block	-2.19717	1.2563
																							RED_Gran3	IFNgR_block	-2.2787	0.862972
																							RED_Gran4	IFNgR_block	-1.42316	1.83324
																							RED_Gran5	IFNgR_block	-2.69603	1.98964
																							RED_Gran6	IFNgR_block	-2.61083	2.2766
																							RED_Gran7	IFNgR_block	-2.94589	1.67735
																							RED_Gran8	IFNgR_block	-3.5197	0.075424
																							RED_Gran9	IFNgR_block	-1.51938	0.504263
																							RED_Gran10	IFNgR_block	-2.15488	0.833889
																							RED_Gran11	IFNgR_block	-1.82073	0.174777
																							RED_Gran12	IFNgR_block	-3.54762	1.6603
																							RED_Gran13	IFNgR_block	-2.25792	0.0848739
																							RED_Gran14	IFNgR_block	-2.77832	1.01699
																							RED_Gran15	IFNgR_block	-4.82043	0.855684
																							RED_Gran16	IFNgR_block	-2.88348	2.6729
																							RED_Gran17	IFNgR_block	-1.88212	-2.46474
																							RED_Gran18	IFNgR_block	-4.84036	4.47356
																							RHG_Gran1	IFNgR_block	-0.504027	3.20128
																							RHG_Gran2	IFNgR_block	-2.20941	0.163998
																							RHG_Gran3	IFNgR_block	0.283063	1.49442
																							RHG_Gran4	IFNgR_block	-0.135161	0.744344
																							RHG_Gran5	IFNgR_block	-0.795241	-0.110434
																							RHG_Gran6	IFNgR_block	-1.33605	-0.321599
																							RHG_Gran7	IFNgR_block	-1.00284	0.245292
																							RHG_Gran8	IFNgR_block	-1.64327	-0.199989
																							RHG_Gran9	IFNgR_block	-1.8586	-1.62614
																							RHG_Gran10	IFNgR_block	-1.20189	1.34144
																							RHG_Gran11	IFNgR_block	-0.158126	1.52236
																							RHG_Gran12	IFNgR_block	-2.75099	-0.922981
																							RHG_Gran13	IFNgR_block	-0.664975	0.986565
																							RHG_Gran14	IFNgR_block	-0.892251	0.801244
																							RHG_Gran15	IFNgR_block	-1.91324	-0.109607
																							RHG_Gran16	IFNgR_block	-3.55015	-4.15157
																							RHG_Gran17	IFNgR_block	-2.52721	0.462503
																							RHG_Gran18	IFNgR_block	-1.97723	-1.19691
																							RD6_Gran1	IFNgR_block	-2.48214	-0.311107
																							RD6_Gran2	IFNgR_block	-3.14446	-0.898281
																							RD6_Gran3	IFNgR_block	-0.704148	-0.356779
																							RD6_Gran4	IFNgR_block	-3.04294	-0.76601
																							RD6_Gran5	IFNgR_block	-3.52093	0.667055
																							RD6_Gran6	IFNgR_block	-3.1226	-0.328096
																							RD6_Gran7	IFNgR_block	-2.64062	-0.197309
																							RD6_Gran8	IFNgR_block	-1.06749	-0.794378
																							RD6_Gran9	IFNgR_block	-2.84375	-2.98089
																							RD6_Gran10	IFNgR_block	-2.04016	-1.30949
																							RD6_Gran11	IFNgR_block	0.062925	-0.066369
																							RD6_Gran12	IFNgR_block	-1.2079	-2.25908
																							RD6_Gran13	IFNgR_block	-0.796954	1.23191
																							RD6_Gran14	IFNgR_block	-0.478702	-1.25331
																							RD6_Gran15	IFNgR_block	-2.40142	-1.29308
																							RD6_Gran16	IFNgR_block	-4.01266	-3.91633
																							RD6_Gran17	IFNgR_block	0.298481	0.0839798
																							RD6_Gran18	IFNgR_block	-2.08752	-0.625132

## Sheet: Suppl. Fig.1
	Suppl.Fig.1a					Suppl.Fig.1b					Suppl.Fig.1c.Heatmap
	iso		IFNgR1-Fc			iso		IFNgR1-Fc				RC7_Gran1	RC7_Gran2	RC7_Gran3	RC7_Gran4	RC7_Gran5	RC7_Gran6	RC7_Gran7	RC7_Gran8	RC7_Gran9	RC7_Gran10	RC7_Gran11	RC7_Gran12	RC7_Gran13	RC7_Gran14	RC7_Gran15	RC7_Gran16	RC7_Gran17	RC7_Gran18	RCK_Gran1	RCK_Gran2	RCK_Gran3	RCK_Gran4	RCK_Gran5	RCK_Gran6	RCK_Gran7	RCK_Gran8	RCK_Gran9	RCK_Gran10	RCK_Gran11	RCK_Gran12	RCK_Gran13	RCK_Gran14	RCK_Gran15	RCK_Gran16	RCK_Gran17	RCK_Gran18	RJH_Gran1	RJH_Gran2
	day 44	day 48	day 44	day 48		day 44	day 48	day 44	day 48		CCL2	-1.12057	-1.09302	-1.08531	-0.8851	-1.13104	-1.07796	-1.20855	-0.763483	-0.61582	-0.793133	-0.77194	-0.791467	-0.506172	-1.11034	-0.615325	-0.599378	-0.653089	-0.441505	-0.338032	-0.725295	-0.567345	-0.237741	-0.666148	-0.92041	-0.752822	-0.637288	-0.429211	-0.21838	0.497169	-0.442173	-0.234959	-0.659574	-0.617314	-0.34995	-0.178687	-0.279775	-0.379746	-0.218652
	10.91	9.1	28.71	20.08		3.39	3.71	20.53	19.43		CCL5	-0.912492	-1.01571	-0.783485	-1.04019	-0.52622	-0.526105	-0.627901	-1.13094	-1.15987	-0.343996	-0.285671	-0.723596	0.0805686	-0.803194	-0.159699	-0.236288	-0.795332	1.7236	-0.841862	0.0673273	-0.13101	-0.55364	0.0617565	-0.423178	-0.418363	-0.368494	-0.012386	-0.607802	-0.771895	0.543993	0.207528	0.0906559	0.140731	-0.172744	0.662098	0.603892	-0.23687	0.0842373
	5.84	5.44	7.51	5.14		3.1	3.4	4.15	3.64		Eotaxin	-0.536761	-0.671122	-0.546833	-0.586902	-0.56858	-0.568549	-0.65404	-0.29985	-0.0876424	-0.577111	-0.404839	-0.582812	-0.348174	-0.682822	-0.4642	-0.482839	-0.491017	-0.312471	-0.0583874	-0.462214	-0.439353	-0.172957	-0.32058	-0.46759	-0.390038	-0.31015	-0.300722	-0.379315	-0.0885338	-0.545151	-0.415531	-0.673248	-0.490439	-0.300241	-0.517268	-0.476341	-0.133588	-0.157486
	13.93	14.65	3.57	3.51		7.81	8.24	0.26	0.14		MIP.3	-0.877826	-0.721039	-1.03327	-1.14445	-0.635689	-0.967731	-0.909459	-0.0275989	1.5683	-0.623382	-0.0772841	0.0112842	0.182341	-1.41715	-0.181105	0.215562	0.812829	0.64687	1.41634	-0.0120749	0.122543	0.600967	0.59942	-0.35937	0.280792	-0.636086	0.0622439	2.72999	1.41971	-0.0194713	1.1927	-1.39835	0.58141	-0.267563	1.65821	1.24798	0.329725	0.527546
	2.28	2.02	6.71	5.46		0.3	0.33	4.85	4.2		CXCL2	-0.604968	-0.794743	-0.433229	0.0273849	-0.212542	-0.344142	-0.528693	1.11331	0.955487	-0.0453142	1.11187	0.24521	1.04436	-0.824756	1.29395	0.754906	1.83793	1.98546	1.23649	-0.524705	0.449468	0.758699	0.650202	-0.697546	0.235868	-0.0368978	0.455109	2.00799	3.88267	-0.102802	1.42391	-0.465541	-0.172867	0.782389	1.47305	1.27839	-0.175684	0.429078
	5.3	4.56	9.79	10.7		2.86	3.31	9.18	9.59		CXCL10	-0.801123	-0.919417	-1.24559	-0.830092	-1.27872	-1.14908	-1.35345	-1.44187	-1.68861	-1.71548	-1.43115	-1.70558	-0.968122	-1.59284	-1.56962	-1.64774	-1.73393	-0.743674	0.177167	0.418748	0.663011	1.01661	0.413706	0.283508	0.43048	0.423346	0.732336	-1.29771	-0.160915	-0.0974841	-0.355145	0.161596	-0.675039	0.567179	-0.888835	-0.967794	1.32755	0.00711422
											CXCL11	-0.427225	-0.697767	-0.679791	-0.646429	-0.589243	-0.779862	-0.730617	-0.341191	0.0730359	-0.663102	-0.337546	-0.491809	-0.358097	-0.894078	-0.491235	-0.485543	0.524952	0.225081	-0.461022	-0.618712	-1.39797	-1.44543	-1.38367	-1.38147	-0.0625064	-1.38803	-0.0136963	-0.243136	-0.763002	-0.308775	-0.440254	-1.37092	-0.307395	-1.39218	0.0638384	-0.148928	-0.416678	0.662495
											CXCL13	-0.95871	-1.0443	-0.987031	-0.98729	-0.593499	-0.760193	-0.888584	-0.788449	-0.88835	-0.957829	-0.826503	-0.84847	-1.00614	-1.05734	-0.843549	-0.702725	-0.845721	-0.480591	-0.342656	-0.477407	-0.443731	-0.436793	-0.274068	-0.755979	-0.464175	-0.357837	-0.368632	-0.80108	-0.569166	0.0490119	-0.453457	-0.723918	0.0153864	-0.17058	-0.564033	-0.623682	0.00587421	0.237981
											G.CSF	-0.774562	-1.0341	-0.79527	-0.827917	-0.641642	-0.537211	-0.823191	-0.69452	-0.97933	-1.18633	-0.771737	-1.14896	-0.782499	-1.25914	-0.942368	-1.05115	-1.00941	-0.0133216	0.428822	0.326014	0.291258	0.494825	1.07235	-0.144891	-0.2925	-0.0994564	-0.404349	-0.89625	-0.391397	-0.00128366	-0.336518	-0.518059	-0.267518	-0.234295	-0.667636	-0.584227	0.620631	0.315318
											GM.CSF	-1.20865	-1.29586	-1.40646	-1.25399	-1.60003	-1.42108	-1.65909	-1.48107	-1.8461	-1.75441	-1.4774	-1.72498	-0.974539	-1.77659	-1.48661	-1.63545	-1.80483	-0.659536	-0.298284	-0.347305	0.0859753	0.217565	-0.211176	-0.161543	-0.220404	-0.0198396	0.172743	-1.39769	-0.53722	-0.572965	-0.457549	-0.202267	-0.875247	0.0243454	-0.74205	-0.938588	0.966059	0.238337
											GranB	-1.54946	-1.4939	-1.481	-1.48682	-1.38612	-1.41503	-1.53507	-1.4244	-1.58368	-1.65841	-1.4119	-1.63728	-1.42889	-1.60705	-1.50209	-1.58904	-1.61408	-1.07971	0.133772	0.895334	0.610442	0.572405	0.486194	0.319081	0.476146	-0.108417	0.436061	-1.03782	-0.203323	0.686435	-0.141092	0.248047	-0.139638	0.138217	-0.454601	-0.417407	0.689692	0.0251074
											IFNa	-0.596698	-0.899113	-0.587003	-0.473724	-0.585583	-0.346119	-0.60717	-0.897679	-1.12061	-1.18057	-0.997946	-1.18278	-0.802834	-1.14806	-1.00261	-1.08921	-1.03283	0.340185	0.0506024	0.552924	0.433775	0.962732	0.883364	-0.257878	-0.0262263	0.58428	0.15078	-1.00022	-0.454752	-0.152412	-0.451047	-0.102637	-0.470198	0.857237	-0.535554	-0.228762	0.33052	-0.134814
											IFNb	-0.538768	-0.795235	-1.00194	-0.518211	-0.924917	-0.847956	-1.05616	-1.04507	-1.06258	-1.18411	-1.04295	-0.98014	-0.768568	-0.941553	-1.0276	-1.09846	-1.09207	-0.446218	-0.432798	-0.222559	-0.140305	-0.393078	-0.228307	-1.07826	-0.653815	-0.201433	0.695446	-0.926112	0.0611263	-0.195354	-0.398118	-0.306825	-0.604789	-0.175908	-0.258747	-0.26177	0.253431	0.348556
											IFNg	-0.263024	-0.70821	-0.663493	-0.649472	-0.77011	-0.649677	-0.783129	-0.62484	-0.47772	-0.591666	-0.526031	-0.675466	-0.494728	-0.808318	-0.325934	-0.517171	-0.559727	-0.0768349	-0.45234	-0.409064	-0.355967	-0.452411	-0.633362	-0.859975	-0.636072	-0.507788	-0.0386483	-0.59012	-0.465754	-0.601712	-0.342299	-0.670715	-0.566921	-0.839883	0.0252926	-0.125745	0.198548	-0.156456
											TNFa	-1.24193	-1.6754	-1.62768	-1.37733	-1.67413	-1.62808	-1.80412	-1.51109	-1.21382	-1.47402	-1.06615	-1.51536	-0.469941	-1.645	-0.97224	-1.06472	-0.915619	0.342695	-0.209595	-0.422722	-0.0762999	-0.65881	-0.61412	-1.17599	-0.444136	0.168127	0.782733	-0.780962	-0.524032	-0.423398	0.260293	-0.580355	-0.50228	0.0394641	0.235495	-0.0124762	0.961709	0.364866
											IL8	-0.647284	0.053499	-0.98319	1.64969	-1.03445	-0.883295	-1.0508	-1.15492	-1.37686	-1.39111	-1.1528	-1.38568	-0.795054	-1.26819	-1.27829	-1.32936	-1.43741	-0.731873	0.196089	-0.553813	0.287858	-0.113455	-0.0672936	-0.716911	0.0821551	-0.18279	0.63459	-1.03565	3.19634	-0.840714	0.688597	-0.448311	-0.468816	0.121451	-0.836486	-0.884699	0.634828	1.35248
											IL1b	-1.00819	-1.03549	-0.92484	-0.935042	-0.611102	-0.819082	-0.812388	0.517844	0.32319	-0.623268	0.494536	-0.288679	-0.498735	-1.24766	0.183681	-0.122394	1.39491	0.40709	-0.429936	-0.892764	-0.816368	-0.897079	-0.686381	-1.13125	-0.871119	-1.06506	-0.820961	-0.00757592	-0.356805	-0.643484	-0.607585	-0.990931	-0.669121	-0.87893	-0.377593	0.117919	1.39511	1.85221
											IL2	-0.768292	-1.19707	-1.41142	-0.723139	-1.53101	-1.3387	-1.73539	-1.57121	-2.06811	-2.1511	-1.53051	-2.06115	-0.733046	-1.97099	-1.63611	-1.9099	-2.09568	-0.179435	0.00189514	-0.629746	0.14963	0.0334808	-0.0464166	-0.955725	-0.0591226	-0.290057	0.688955	-1.36253	0.549547	-0.928661	-0.053308	-0.500676	-0.74367	0.380779	-0.268019	-0.69866	1.43567	0.72937
											IL4	-0.708845	-0.827887	-0.664823	-0.539709	-0.646019	-0.475413	-0.7561	-0.932484	-1.15446	-1.14481	-0.968377	-1.14075	-0.703508	-1.06808	-1.03336	-1.09907	-1.18683	-0.375175	0.500281	0.516685	0.278601	0.724213	1.09246	-0.00272182	-0.240708	0.123372	-0.192866	-0.904914	-0.271803	0.0948721	-0.285318	-0.301918	-0.208389	-0.0204973	-0.765159	-0.565123	0.394803	-0.10247
											IL5	-0.903734	-1.26443	-1.37936	-1.15165	-1.14693	-1.23789	-1.47508	-1.3783	-1.74251	-1.77326	-1.49399	-1.76155	-1.00261	-1.68717	-1.52985	-1.64003	-1.78226	-0.565759	0.250962	0.152506	0.307578	0.0386652	0.141676	-0.511553	0.130924	0.192333	0.848395	-0.603388	-0.48825	0.0448882	-0.313159	-0.00632568	-0.678064	0.851308	-0.670782	-0.859299	1.04978	0.326591
											IL6	-0.414724	-0.488316	-0.461419	-0.207051	-0.459947	-0.491568	-0.484759	0.451131	0.521114	-0.244717	-0.128599	0.0456823	-0.133475	-0.529512	0.0180004	-0.0169895	0.156213	-0.169531	0.100298	-0.568665	-0.462597	-0.257503	-0.364359	-0.52953	-0.405625	-0.538656	-0.473411	0.609289	1.13377	-0.470025	-0.241235	-0.550502	-0.493895	-0.419798	-0.297517	-0.222044	-0.212089	-0.116069
											IL7	-0.184467	-0.233077	-0.394049	-0.862222	-0.023495	-0.331493	-0.436284	-0.178889	-0.122309	-0.159365	-0.1761	-0.145021	0.2853	-0.571756	0.133891	0.201627	0.109586	1.55435	-0.90884	-0.929161	-0.93713	-0.96542	-0.928364	-0.927169	-0.927966	-0.931153	0.587322	-0.0250888	0.190869	0.233502	0.0757179	-0.920794	-0.870191	-0.933544	1.28261	0.665815	-0.974982	1.22643
											IL10	-0.694805	-0.832159	-0.915609	-0.474769	-0.863903	-0.883271	-0.937496	-0.815636	-0.883938	-0.943725	-0.814265	-0.915599	-0.669393	-1.00787	-0.727595	-0.839706	-0.819586	-0.0420481	-0.542868	-0.430539	-0.386589	-0.570752	-0.696888	-0.701397	-0.195323	-0.687975	-0.154334	-0.800128	-0.807723	-0.40219	-0.51263	-0.475561	-0.625196	-0.67951	-0.167302	-0.160641	-0.176217	0.0419433
											IL12p70	-0.855605	-0.950199	-1.26232	-0.969527	-1.4073	-1.40032	-1.42485	-1.20414	-1.52277	-1.72221	-1.40093	-1.61047	-1.15029	-1.60739	-1.47099	-1.4687	-1.59055	-0.584061	0.131822	-0.0388894	0.0882459	0.540055	-0.341417	-0.35935	-0.0565834	-0.305953	0.031304	-1.243	-0.345927	-0.727638	-0.447238	-0.16913	-0.820551	-0.272265	-0.532918	-0.832121	1.09981	0.0650679
											IL13	-0.401992	-0.920246	-0.629234	-0.617533	-0.433469	-0.411027	-0.808295	-0.478932	-0.669601	-0.729226	-0.476317	-0.76215	-0.415638	-0.822043	-0.517862	-0.643572	-0.733454	0.0403038	0.149723	-0.103951	-0.690492	2.3298	0.37806	-0.718485	-0.716304	-0.707332	-0.0702419	-0.332537	-0.356282	0.382547	-0.439206	-0.736369	0.523732	-0.0693218	-0.37002	-0.147274	-0.582004	0.305411
											IL15	-0.790648	-0.990291	-0.891658	-0.772857	-0.863667	-0.776508	-0.884877	-0.568404	-0.707546	-0.546615	-0.38974	-0.666922	-0.189518	-0.90064	-0.35381	-0.404634	-0.580169	0.958907	-0.60955	-0.410313	-0.999274	-0.86274	-1.04036	-0.737101	-0.731538	-0.708473	-0.367255	-0.605204	-0.271113	-0.211945	-0.430364	-0.783057	-0.320836	-0.366096	0.199047	0.0880698	-0.386495	0.16613
											IL17A	-0.459031	-0.513819	-0.694613	-0.444588	-0.533962	-0.624541	-0.742017	-0.657655	-0.717206	-0.741003	-0.655455	-0.731935	-0.288203	-0.89448	-0.668081	-0.637932	-0.658631	0.0690626	0.11287	-0.353493	-0.30301	-0.123631	-0.357013	-1.08034	-0.360514	0.380666	0.408787	-0.535206	-0.562083	0.0108127	-0.166519	-0.4052	-0.347276	-0.324856	-0.0720762	-0.137117	-0.0614018	0.968196
											IL21	-0.613319	-0.693422	-0.957696	-0.592178	-0.686209	-0.855266	-1.027	-0.874319	-1.08229	-1.17741	-1.00079	-1.03431	-0.537747	-1.15015	-0.876241	-1.02375	-1.05109	0.0268429	-0.268158	-0.598774	0.0956045	-0.302895	-0.60333	-1.20681	-0.0209201	-1.1935	0.0497872	-0.849144	-0.429432	-0.377826	-0.185706	-0.665353	-0.449933	0.0513295	-0.164256	-0.252332	1.3839	0.826926
											VEGF	0.238475	-0.736203	-0.878063	-0.500315	-1.02715	-0.911077	-0.859304	-0.671649	-0.582672	-0.0326503	0.0297344	-0.822934	0.310912	-1.35874	0.590743	-0.179193	-1.31748	-0.290036	-0.604249	-1.17544	-0.0798335	-0.0750896	-0.599192	-1.25566	-0.367838	-0.599491	0.501498	-0.408027	0.805397	-1.72696	-0.165905	-1.02003	-1.44637	-0.436243	0.214723	-0.454585	-0.0347322	-0.150386
											PDGFAA	-1.17115	-1.48318	-1.16485	-1.12753	-1.12044	-1.18632	-1.36624	-1.29173	-1.5466	-0.906761	-0.690297	-1.377	-0.13464	-1.61701	-0.383339	-0.85774	-0.932984	1.01475	-0.220344	0.0178938	0.101907	-0.159314	-0.227351	-0.373447	-0.355666	-0.754568	0.25211	-0.996473	0.61258	-0.0203534	0.0880633	-0.0860174	-0.15758	0.255336	0.818298	0.29283	0.266607	0.732935
											PDGFBB	2.22678	1.67765	2.22318	2.30397	2.29863	2.18999	1.86802	1.9938	1.53836	2.65684	3.04581	1.83463	4.03323	1.41994	3.57725	2.74529	2.60896	6.04631	-0.127658	-0.26289	-0.610145	-0.168203	-0.46651	-0.477174	-0.273604	-0.44543	-0.426388	-0.594335	0.00260328	-0.237037	-0.427059	-0.156295	-0.515457	-0.0137539	-0.227715	-0.37125	-0.36168	0.270508
											bFGF	-1.48234	-1.38928	-1.38094	-1.08581	-1.07558	-1.47775	-1.42231	-0.995949	-1.20584	-1.45334	-1.03079	-1.5047	-1.16388	-1.81933	-0.88441	-1.34616	-1.8448	0.155338	-0.729795	-0.188657	-0.580101	-0.565061	-0.661933	-1.21471	-0.475757	-0.142749	-0.196849	-1.25904	-0.687079	-0.412957	-1.14463	0.041496	-1.28512	-0.127553	0.163357	0.0697132	-0.0174377	-0.191944
											BDNF	-0.914893	-1.00315	-0.833169	-0.842243	-0.752824	-0.714548	-0.899496	-0.87615	-1.03398	-1.07991	-0.921101	-1.08334	-0.809233	-1.10456	-0.971004	-1.01671	-1.06813	-0.190739	0.12034	0.150032	0.53481	1.00901	0.418827	-0.143419	-0.136361	0.313795	-0.0140766	-0.715169	-0.430187	-0.12678	-0.484979	-0.395085	-0.503803	0.273182	-0.768727	-0.42506	0.865096	0.0637851
											CD40L	-0.618136	-1.26425	-1.05864	-1.02032	-1.32273	-1.10349	-1.34644	-1.07273	-1.39298	-1.65935	-1.49438	-1.61001	-0.853782	-1.71485	-1.30631	-1.47889	-1.31671	-0.222134	0.162698	-0.295662	0.467917	0.638564	-0.304047	-0.323874	-0.163334	-0.26485	-0.229423	-1.14992	-0.117077	-0.498462	-0.658098	-0.697726	-0.858685	-0.227617	-0.744922	-0.666536	1.22488	0.767918
											PD.L1	-0.914387	-1.13388	-0.857382	-1.08554	-0.726996	-0.837519	-0.952468	-0.299401	0.405292	0.000596711	0.387117	-0.0461093	-0.0567854	-0.990214	0.671305	0.307707	2.03682	1.99342	-0.759327	-1.10057	-1.05161	-1.14705	-0.837365	-1.30296	-1.11058	-1.15869	-0.64812	0.0871882	-0.430569	-0.361088	-0.409621	-1.07343	-0.561978	-0.959421	0.208136	0.482092	-0.420082	-0.294428
											Suppl.Fig.1c.Foldchanges
												fc	fdr
											CCL2	0.239852	0.15941
											CCL5	0.01436	0.920412
											Eotaxin	-1.21463	7.452e-05
											MIP.3	0.18645	0.137514
											CXCL2	-0.36467	0.000365558
											CXCL10	-0.00937886	0.929198
											CXCL11	0.127816	0.588935
											CXCL13	0.336881	0.125315
											G.CSF	-0.447934	0.00355617
											GM.CSF	0.132114	0.247833
											GranB	0.262793	0.0688497
											IFNa	-0.0637876	0.728391
											IFNb	0.616267	7.452e-05
											IFNg	0.440958	0.0287586
											TNFa	0.118815	0.199572
											IL8	0.0539528	0.728391
											IL1b	-0.0483216	0.728391
											IL2	0.102062	0.249083
											IL4	-0.538413	0.00355617
											IL5	-0.0668997	0.588935
											IL6	-0.461343	0.241766
											IL7	0.8393	0.00737938
											IL10	1.09198	4.64824e-07
											IL12p70	0.0546164	0.703515
											IL13	0.264842	0.274986
											IL15	0.369412	0.0137305
											IL17A	0.701761	0.00099338
											IL21	0.5975	5.79922e-05
											VEGF	0.141728	0.168359
											PDGFAA	0.112125	0.168359
											PDGFBB	-0.70647	2.45878e-05
											bFGF	0.0940707	0.341304
											BDNF	-0.18416	0.363361
											CD40L	0.275474	0.0137305
											PD.L1	0.0968308	0.407819
[truncated: 166 more columns]

## Sheet: Fig.2
	Fig.2b															Fig.2d
	Mast cells		Neutrophils		CD4_C0		CD4_C7		CD4_C8		CD8_C2		CD8_C7			Sample	Animal	Treatment	CFU	CFU Log10	C0_IFNmacs	C1_Macs1	C2_Macs2_typeII-like	C3_cDC2	C4_CX3CR1_macs	C5_Macs3_typeII-like	C6_C9_cDC1	C7_C8_pDC	mainC1_Bcell	mainC17_plasmacell	mainC7_mast	mainC10_neutrophils	mainC20_epithelial	CD4_C0	CD4_C1	CD4_C2	CD4_C3	CD4_C4	CD4_C5	CD4_C6	CD4_C7	CD4_C8	CD4_C9	CD4_C10	CD8_C0	CD8_C1	CD8_C2	CD8_C3	CD8_C4
	iso	IFNgR1-Fc	iso	IFNgR1-Fc	iso	IFNgR1-Fc	iso	IFNgR1-Fc	iso	IFNgR1-Fc	iso	IFNgR1-Fc	iso	IFNgR1-Fc		RFL_Gran1	RFL	Isotype	32000	4.50515	0.280899	0.093633	0.187266	0.374532	0.093633	0.093633	1.1236	0.280899	7.49064	0.187266	6.83521	4.58801	0.280899	1.59176	2.05993	2.15356	1.49813	0.93633	0.374532	1.49813	1.1236	0.93633	0.093633	0	5.71161	2.62172	2.24719	3.55805	1.77903
	6.83521	5.75916	4.58801	4.50262	1.59176	1.7801	1.1236	0.52356	0.93633	0.209424	2.24719	3.14136	0.093633	0.418848		RFL_Gran2	RFL	Isotype	6300	3.79934	0.753012	0.150602	0.225904	0.451807	0.301205	0.150602	0.301205	0.376506	5.87349	0.0753012	5.27108	4.89458	0.0753012	3.01205	2.10843	2.33434	0.677711	0.225904	0.677711	1.95783	0.903614	0.677711	0.225904	0	5.04518	5.04518	1.73193	3.84036	2.40964
	5.27108	6.63415	4.89458	2.43902	3.01205	1.56098	0.903614	0.292683	0.677711	0.195122	1.73193	2.82927	0.225904	0.682927		RFL_Gran3	RFL	Isotype	32000	4.50515	0.321285	0.64257	0.722892	0.481928	0.722892	0.481928	0.321285	0.160643	4.81928	0.0803213	6.58635	2.48996	0.0803213	2.57028	2.6506	1.76707	0.803213	1.60643	0.562249	1.60643	0.722892	0.64257	0.160643	0	6.82731	2.249	1.76707	2.89157	3.05221
	6.58635	3.81255	2.48996	6.35425	2.57028	2.62113	0.722892	0.317712	0.64257	0.555997	1.76707	3.89198	0.160643	1.11199		RFL_Gran4	RFL	Isotype	5800	3.76343	0.737463	0.958702	0.0737463	0.0737463	0.368732	0.221239	0.221239	0.368732	12.0944	0.221239	3.53982	5.0885	0.221239	1.76991	2.0649	1.76991	0.663717	0.958702	0.589971	0.737463	0.368732	0.737463	0.147493	0.0737463	4.941	5.0885	1.17994	3.46608	1.62242
	3.53982	4.1744	5.0885	5.75139	1.76991	2.04082	0.368732	0.371058	0.737463	0.463822	1.17994	2.78293	0.442478	0.742115		RFL_Gran5	RFL	Isotype	28000	4.44716	2.29358	1.00917	1.83486	0.366972	1.10092	0.825688	0.825688	0.275229	3.11927	0.183486	2.93578	8.62385	0.183486	2.01835	1.37615	1.19266	0.917431	0.733945	0.733945	1.37615	0.458716	0.642202	0	0	8.80734	1.55963	1.74312	2.29358	3.48624
	2.93578	0.983607	8.62385	6.3388	2.01835	2.18579	0.458716	0.655738	0.642202	0.437158	1.74312	1.0929	0.458716	1.85792		RFL_Gran6	RFL	Isotype	8500	3.92942	1.56403	0.391007	1.07527	0.0977517	0.58651	0.488759	1.07527	0.58651	2.8348	0.195503	3.42131	5.37634	0.0977517	2.6393	1.07527	2.44379	0.977517	0.58651	0.782014	1.56403	0.58651	0.684262	0	0	7.13587	1.95503	1.07527	2.6393	3.71457
	3.42131	3.33333	5.37634	4.79167	2.6393	2.08333	0.58651	0.416667	0.684262	0.416667	1.07527	3.02083	0.0977517	0.3125		RFL_Gran7	RFL	Isotype	8900	3.94939	1.78731	0.625559	1.16175	0	0.893655	0.80429	0.625559	0.536193	4.82574	0.0893655	5.27256	3.84272	0.0893655	1.16175	1.42985	1.69794	0.80429	1.51921	0.357462	2.05541	0.446828	0.625559	0.0893655	0	7.41734	1.78731	2.50223	2.41287	3.66399
	5.27256	3.25497	3.84272	6.87161	1.16175	2.2604	0.446828	0.180832	0.625559	0.361664	2.50223	2.44123	0.178731	0.632911		RCD_Gran1	RCD	Isotype	2600	3.41497	0.0487329	0.779727	0.0974659	0.389864	0.146199	0.0974659	0.438596	0.146199	13.499	0.0487329	6.04288	2.63158	0.146199	5.79922	4.87329	3.7037	0.925926	1.02339	1.02339	0.633528	0.682261	0.633528	0.0974659	0.146199	1.99805	2.19298	10.3801	1.51072	0.194932
	6.04288	0.980392	2.63158	0.392157	5.79922	2.64706	0.682261	0.392157	0.633528	0.294118	10.3801	1.56863	0.487329	0.0980392		RCD_Gran2	RCD	Isotype	2800	3.44716	0.185014	0.462535	0.0925069	0.185014	0.0925069	0.185014	0.555042	0	13.9685	0	7.9556	2.49769	0	4.71785	4.62535	2.77521	1.3876	1.20259	1.48011	0.740056	0.277521	0.370028	0.0925069	0.277521	2.12766	2.96022	9.25069	2.22017	0.740056
	7.9556	1.50754	2.49769	0.502513	4.71785	1.90955	0.277521	0.301508	0.370028	0	9.25069	2.21106	1.20259	0.703518		RCD_Gran3	RCD	Isotype	1700	3.23045	0.0787402	0.551181	0.23622	0.551181	0.15748	0.0787402	0.393701	0.15748	9.52756	0	4.09449	5.03937	0	5.19685	3.46457	4.48819	1.10236	1.41732	0.629921	0.472441	0.944882	1.02362	0.15748	0.0787402	3.07087	2.91339	9.68504	2.67717	0.393701
	4.09449	0.893855	5.03937	0.446927	5.19685	2.56983	0.944882	0.223464	1.02362	0.335196	9.68504	1.89944	0.629921	0.558659		RCD_Gran4	RCD	Isotype	1200	3.07918	0.26087	1.21739	0.695652	0.608696	0.173913	0.26087	0.782609	0.347826	9.73913	0.0869565	6.26087	2.08696	0.347826	5.30435	2.69565	4.6087	2.08696	1.13043	0.26087	0.521739	0.869565	0.869565	0.0869565	0.0869565	2.08696	2.52174	10.7826	2.52174	0.434783
	6.26087	1.79211	2.08696	0.955795	5.30435	2.50896	0.869565	0	0.869565	0	10.7826	1.91159	0.869565	0.716846		RCD_Gran5	RCD	Isotype	2200	3.34242	0.240192	0.320256	0.480384	0.720576	0.240192	0.320256	0.560448	0	12.4099	0	4.48359	1.44115	0.0800641	5.36429	6.48519	4.24339	1.36109	1.68135	0.560448	0.160128	1.20096	0.960769	0.0800641	0	2.72218	1.92154	10.8086	2.48199	0.160128
	4.48359	4.13625	1.44115	0.486618	5.36429	2.43309	1.20096	0.364964	0.960769	0.121655	10.8086	1.3382	0.560448	0.364964		RCD_Gran6	RCD	Isotype	2600	3.41497	0.407166	0.407166	0.895765	0.325733	0.407166	0.2443	0.651466	0	11.4821	0.162866	6.27036	2.443	0.162866	4.64169	4.56026	3.99023	0.895765	0.732899	1.05863	0.407166	0.895765	0.732899	0.0814332	0	4.15309	2.28013	9.36482	2.03583	0.407166
	6.27036	2.13244	2.443	0.448934	4.64169	2.18978	0.895765	0.224467	0.732899	0.224467	9.36482	1.0101	0.977199	0.112233		RCD_Gran7	RCD	Isotype	1100	3.04139	0.129282	0.711054	0.775695	0.258565	0.323206	0.129282	0.51713	0.258565	8.468	0.0646412	12.0233	2.26244	0	5.75307	2.9735	6.2702	1.29282	0.840336	0.581771	0.323206	0.581771	1.03426	0.0646412	0	2.52101	1.80995	8.33872	3.10278	0.193924
	12.0233	2.20264	2.26244	0.293686	5.75307	1.46843	0.581771	0.146843	1.03426	0.440529	8.33872	1.17474	0.581771	0.587372		RJH_Gran1	RJH	Isotype	4400	3.64345	0.275634	0.606395	0.606395	0.551268	0.275634	0.385888	0.275634	0.0551268	10.9702	0.220507	5.23705	7.77288	0.275634	2.70121	1.04741	1.87431	1.26792	0.385888	0.330761	0.275634	0.716648	0.606395	0.110254	0	3.80375	4.24476	3.14223	3.0871	0.551268
	5.23705	7.21763	7.77288	1.92837	2.70121	1.32231	0.716648	0.220386	0.606395	0.275482	3.14223	1.26722	1.87431	0.220386		RJH_Gran2	RJH	Isotype	6400	3.80618	0.973361	0.409836	0.153689	0.461066	0.358607	0.358607	0.512295	0.0512295	10.8094	0.768443	6.25	7.01844	0.358607	3.22746	1.43443	1.63934	1.69057	0.717213	0.307377	0.922131	0.256148	0.204918	0.102459	0.102459	3.27869	4.25205	2.2541	2.86885	0.973361
	6.25	11.1166	7.01844	2.42095	3.22746	1.08696	0.256148	0.34585	0.204918	0.247036	2.2541	1.48221	1.99795	0.494071		RJH_Gran3	RJH	Isotype	7500	3.87506	1.16448	0.339641	0.970403	0.339641	0.388161	0.630762	0.485201	0.14556	10.4803	0.727802	7.56914	6.21058	0.339641	2.95973	1.4556	1.40708	1.06744	0.679282	0.242601	0.388161	0.776322	0.679282	0.242601	0.14556	3.78457	5.28869	2.86269	2.66861	0.921883
	7.56914	6.79807	6.21058	2.33307	2.95973	3.01689	0.776322	0.84473	0.679282	0.362027	2.86269	2.05149	1.26152	0.603379		RJH_Gran4	RJH	Isotype	31000	4.49136	0.799201	0.549451	1.0989	0.599401	0.2997	0.699301	0.44955	0.0999001	9.34066	0.44955	11.4885	4.7952	0.44955	3.54645	1.3986	1.7982	0.999001	0.549451	0.1998	0.1998	0.499501	0.2997	0.0999001	0.0999001	4.04595	3.6963	2.6973	2.8971	0.499501
	11.4885	4.85751	4.7952	1.1658	3.54645	2.91451	0.4995	0.388601	0.2997	0.323834	2.6973	1.3601	1.8981	0.518135		RJH_Gran5	RJH	Isotype	22000	4.34242	1.6129	0.981767	0.490884	0.631136	0.56101	0.771388	0.490884	0	9.53717	0.210379	15.2174	7.57363	0.280505	1.89341	0.981767	0.911641	1.26227	0.631136	0.631136	0.280505	0.701262	0.350631	0.0701262	0	4.41795	2.03366	1.89341	1.6129	1.19215
	15.2174	6.42317	7.57363	0.881612	1.89341	1.67926	0.701262	0.293871	0.350631	0.209908	1.89341	1.00756	0.911641	0.54576		RJH_Gran6	RJH	Isotype	14000	4.14613	1.42248	0.604552	0.248933	0.604552	0.248933	0.711238	0.391181	0.142248	8.71266	0.924609	7.57468	12.34	0.284495	2.38265	1.35135	1.38691	1.74253	1.2091	0.355619	0.355619	0.889047	0.853485	0.284495	0	4.51636	3.84068	2.27596	1.70697	0.284495
	7.57468	5.61543	12.34	0.737379	2.38265	1.70164	0.889047	0.453772	0.853485	0.226886	2.27596	1.41804	0.924609	0.567215		RJH_Gran7	RJH	Isotype	4600	3.66276	1.03806	0.790905	0.197726	0.543747	0.494315	0.395452	0.64261	0.197726	7.31587	0.593178	5.19031	10.8749	0.593178	3.06476	0.889768	1.23579	1.08749	0.346021	0.0988631	0.494315	0.939199	0.692042	0.247158	0.148295	3.95452	4.49827	3.36134	2.32328	1.13693
	5.19031	6.47938	10.8749	2.03897	3.06476	2.40145	0.939199	0.362483	0.692042	0.498414	3.36134	1.17807	1.18636	0.498414		RCK_Gran1	RCK	Isotype	59000	4.77085	0.480384	0.560448	0.560448	0.480384	0.240192	0.640512	1.1209	0.320256	16.5733	0.560448	11.7694	1.92154	0.160128	3.20256	1.84147	1.52122	0.880705	1.68135	0.0800641	0.160128	0.320256	0.40032	0	0	3.60288	4.48359	4.08327	1.44115	0.560448
	11.7694	5.44465	1.92154	1.45191	3.20256	2.35935	0.320256	0	0.40032	0.725953	4.08327	3.0853	1.36109	0.544465		RCK_Gran2	RCK	Isotype	22000	4.34242	0	0.138122	0.690608	0.345304	0	0.138122	0.690608	0.138122	7.3895	0.345304	10.7044	1.24309	0.207182	3.5221	1.03591	1.9337	0.759669	1.10497	0.207182	0.138122	0.276243	0.276243	0.0690608	0.0690608	3.31492	6.28453	4.90331	2.96961	0.690608
	10.7044	4.19325	1.24309	6.65451	3.5221	2.18778	0.276243	0.638104	0.276243	1.09389	4.90331	4.28441	1.38122	0.182315		RCK_Gran3	RCK	Isotype	61000	4.78533	0.127551	0.382653	0	0.127551	1.02041	0	0.892857	0.127551	6.63265	0.255102	12.5	2.16837	0.255102	2.55102	1.53061	1.65816	1.14796	0.765306	0.255102	0	0.255102	0.255102	0	0	2.16837	6.12245	4.46429	2.42347	1.02041
	12.5	2.09581	2.16837	1.79641	2.55102	1.1976	0.255102	0	0.255102	0	4.46429	4.19162	1.65816	0.598802		RCK_Gran4	RCK	Isotype	49000	4.6902	0	0.512821	0.25641	0	0.25641	0	1.28205	0	8.71795	0	11.0256	0.512821	0.512821	2.05128	0.769231	1.28205	1.02564	1.53846	0.25641	0	0.25641	0.25641	0	0.25641	4.35897	3.07692	4.35897	2.5641	0.512821
	11.0256	3.24022	0.512821	2.01117	2.05128	2.12291	0.25641	0.446927	0.25641	0.223464	4.35897	3.91061	2.30769	0.335196		RCK_Gran5	RCK	Isotype	28000	4.44716	0.148588	0	0	0	0.297177	0.148588	0.742942	0	9.65825	0.148588	8.32095	2.37741	0.445765	2.526	1.18871	2.37741	0.148588	2.08024	0.148588	0	0.594354	1.04012	0.148588	0	2.22883	6.83507	4.75483	1.93165	1.63447
	8.32095	2.53283	2.37741	1.31332	2.526	1.54784	0.594354	0.281426	1.04012	0.609756	4.75483	2.01689	1.93165	0.0938086		RCK_Gran6	RCK	Isotype	22000	4.34242	0.15873	0.634921	0.31746	0.15873	0.31746	0.15873	1.26984	0.31746	3.33333	0	13.1746	0.793651	0.31746	3.65079	1.11111	1.11111	1.74603	1.11111	0.31746	0	0.15873	0.47619	0	0	3.1746	6.98413	4.12698	2.06349	0.47619
	13.1746	6.09756	0.793651	4.29733	3.65079	2.09059	0.15873	0.464576	0.47619	0.29036	4.12698	2.78746	1.42857	0.174216		RCK_Gran7	RCK	Isotype	18000	4.25527	0.548246	0.657895	0.438596	0.328947	0.877193	0.548246	0.657895	0.548246	7.78509	0.328947	9.32018	2.08333	0.219298	2.74123	0.657895	1.97368	1.09649	1.42544	0.219298	0.219298	0.109649	0.438596	0	0	3.50877	4.60526	4.05702	2.96053	0.657895
	9.32018	1.92308	2.08333	3.84615	2.74123	1.92308	0.109649	1.92308	0.438596	0	4.05702	1.92308	2.85088	1.92308		RC7_Gran1	RC7	Isotype	31000	4.49136	2.75229	0.917431	7.33945	1.83486	0.917431	0.917431	2.75229	0	9.17431	0.917431	25.6881	4.58716	0	1.83486	0	1.83486	1.83486	2.75229	0	0	0.917431	0	0	0	0.917431	1.83486	0	1.83486	0.917431
	25.6881	14.9068	4.58716	3.10559	1.83486	3.51967	0.917431	1.0352	0	0.207039	0	1.24224	1.83486	0.828157		RC7_Gran2	RC7	Isotype	20000	4.30103	1.0989	1.64835	0.549451	0.824176	0.824176	1.0989	1.64835	0	7.14286	0	9.06593	5.21978	0.824176	3.57143	2.47253	1.64835	0.549451	0.549451	0.274725	0.824176	1.37363	0.824176	0	0	3.02198	3.84615	3.57143	3.02198	0.549451
	9.06593	16.3498	5.21978	4.94297	3.57143	8.74525	1.37363	0.760456	0.824176	0.760456	3.57143	1.52091	2.1978	1.52091		RC7_Gran3	RC7	Isotype	17000	4.23045	0.568182	0.568182	2.27273	0.852273	0.284091	0.568182	1.13636	0	7.38636	0	9.09091	5.39773	0.284091	3.69318	2.84091	0.852273	2.84091	1.70455	0.568182	0	1.13636	0	0	0	4.82955	2.84091	3.69318	1.42045	1.13636
	9.09091	17.284	5.39773	7.40741	3.69318	4.52675	1.13636	0.823045	0	1.64609	3.69318	2.88066	1.98864	1.64609		RC7_Gran4	RC7	Isotype	27000	4.43136	0	0.716846	5.73477	1.07527	2.15054	1.07527	0.358423	0	6.81004	0.716846	7.52688	4.6595	0.358423	4.30108	1.79211	1.79211	2.15054	1.43369	0	0	0.716846	0	0	0	5.37634	3.94265	3.22581	3.94265	0
	7.52688	14.7541	4.6595	2.29508	4.30108	8.52459	0.716846	0	0	0.983607	3.22581	1.31148	1.43369	0.983607		RC7_Gran5	RC7	Isotype	22000	4.34242	1.20968	0.403226	0.806452	0.403226	0	0.806452	0.403226	0	10.0806	0.806452	5.24194	4.43548	0.806452	3.22581	3.62903	2.41935	2.01613	1.6129	0.403226	0	0.806452	1.20968	0	0	4.43548	5.64516	2.82258	1.20968	0
	5.24194	11.9048	4.43548	3.57143	3.22581	2.38095	0.806452	1.19048	1.20968	0.396825	2.82258	0.793651	0.806452	1.19048		RC7_Gran6	RC7	Isotype	28000	4.44716	1.20482	1.80723	6.0241	2.40964	1.20482	0	0.60241	0	12.0482	0	12.6506	9.63855	0.60241	3.01205	1.80723	0	2.40964	2.40964	0.60241	0	0.60241	1.80723	0	0	0.60241	3.01205	1.20482	0.60241	0
	12.6506	11.1437	9.63855	2.34604	3.01205	8.5044	0.60241	2.34604	1.80723	1.17302	1.20482	0.879765	3.01205	0.58651		RC7_Gran7	RC7	Isotype	30000	4.47712	1.06383	0.70922	0.531915	1.06383	0.70922	0.177305	1.41844	0.177305	11.3475	0.177305	8.15603	6.38298	0.531915	4.07801	3.36879	0.886525	2.12766	1.41844	0.70922	0	0.886525	0.70922	0.531915	0	3.19149	6.02837	2.48227	1.41844	0.886525
	8.15603	15.427	6.38298	2.47934	4.07801	5.50964	0.886525	0.275482	0.70922	0	2.48227	2.47934	1.77305	1.10193		RD6_Gran1	RD6	IFNgR_block	7400	3.86923	0.942408	0.628272	0.628272	0.418848	0.52356	0.942408	0.628272	0.314136	6.28272	0.418848	5.75916	4.50262	0.104712	1.7801	0.732984	1.36126	1.67539	0.628272	0.104712	0	0.52356	0.209424	0	0.209424	4.71204	4.39791	3.14136	4.18848	0.628272
																RD6_Gran2	RD6	IFNgR_block	45000	4.65321	0.780488	0.780488	1.07317	0.780488	0.487805	0.97561	0.780488	0.585366	6.63415	0.195122	6.63415	2.43902	0.097561	1.56098	1.17073	2.04878	0.878049	0.97561	0.292683	0.097561	0.292683	0.195122	0	0	6.2439	5.26829	2.82927	5.7561	0.585366
																RD6_Gran3	RD6	IFNgR_block	8000	3.90309	1.42971	0.714853	0.238284	0.317712	0.714853	0.158856	0.794281	0.317712	3.49484	0.317712	3.81255	6.35425	0.317712	2.62113	1.50913	1.90627	1.58856	1.9857	0.158856	0.0794281	0.317712	0.555997	0.158856	0.0794281	6.75139	5.48054	3.89198	4.76569	0.476569
	Fig.2c															RD6_Gran4	RD6	IFNgR_block	13200	4.12057	1.48423	0.742115	0.371058	0.278293	0.649351	0.278293	0.463822	0.185529	7.14286	0.556586	4.1744	5.75139	0.278293	2.04082	1.48423	2.13358	1.02041	1.20594	0	0	0.371058	0.463822	0	0	5.00928	3.06122	2.78293	5.65863	0.463822
																RD6_Gran5	RD6	IFNgR_block	6500	3.81291	2.62295	1.20219	1.0929	1.42077	1.42077	0.327869	0.983607	0.218579	1.0929	0.218579	0.983607	6.3388	0.437158	2.18579	0.655738	1.96721	1.20219	0.983607	0	0.218579	0.655738	0.437158	0.10929	0	1.96721	7.21311	1.0929	5.90164	0.655738
	pDC		Plasma cells		CD8_C0		CD8_C4		CD8_C8							RD6_Gran6	RD6	IFNgR_block	13000	4.11394	0.833333	0.625	1.14583	0.729167	0.520833	0.729167	0.520833	0.520833	8.02083	0.416667	3.33333	4.79167	0.729167	2.08333	1.35417	1.35417	1.5625	1.04167	0	0.208333	0.416667	0.416667	0.104167	0	7.39583	4.47917	3.02083	5	0.416667
	iso	IFNgR1-Fc	iso	IFNgR1-Fc	iso	IFNgR1-Fc	iso	IFNgR1-Fc	iso	IFNgR1-Fc						RD6_Gran7	RD6	IFNgR_block	8200	3.91381	1.44665	1.17541	0.632911	0.632911	0.813743	0.271248	0.542495	0.723327	4.88246	0.542495	3.25497	6.87161	0.542495	2.2604	0.813743	1.26582	2.44123	1.44665	0.45208	0.271248	0.180832	0.361664	0.0904159	0	6.50995	5.15371	2.44123	4.79204	0.542495
	0.280899	0.314136	0.187266	0.418848	5.71161	4.71204	1.77903	0.628272	0.280899	0.418848						RHG_Gran1	RHG	IFNgR_block	32000	4.50515	0.0980392	0.392157	0.196078	0.196078	0.0980392	0.196078	0.196078	0.196078	9.90196	1.27451	0.980392	0.392157	0	2.64706	2.84314	3.43137	2.05882	2.54902	0.392157	0.294118	0.392157	0.294118	0.0980392	0	11.6667	2.64706	1.56863	6.76471	1.07843
	0.376506	0.585366	0.0753012	0.195122	5.04518	6.2439	2.40964	0.585366	0.301205	0.390244						RHG_Gran2	RHG	IFNgR_block	20000	4.30103	0.201005	0.703518	0.100503	0.40201	0.301508	0.100503	0.40201	0.201005	10.1508	1.40704	1.50754	0.502513	0.301508	1.90955	2.61307	2.01005	1.50754	2.41206	0.904523	0.603015	0.301508	0	0	0	9.14573	4.72362	2.21106	5.62814	1.00503
	0.160643	0.317712	0.0803213	0.317712	6.82731	6.75139	3.05221	0.476569	0.562249	0.873709						RHG_Gran3	RHG	IFNgR_block	48000	4.68124	0.335196	0.670391	0.335196	0.335196	0	0	0.223464	0.111732	9.27374	1.22905	0.893855	0.446927	0.111732	2.56983	3.46369	1.78771	1.45251	2.12291	1.34078	0.335196	0.223464	0.335196	0	0	10.2793	3.46369	1.89944	4.69274	1.78771
	0.368732	0.185529	0.221239	0.556586	4.941	5.00928	1.62242	0.463822	0.368732	1.02041						RHG_Gran4	RHG	IFNgR_block	15000	4.17609	0.119474	0.597372	0.238949	0	0	0	0.119474	0.358423	8.24373	0.955795	1.79211	0.955795	0	2.50896	2.86738	4.06213	2.86738	1.91159	0.238949	0.477897	0	0	0	0	6.57109	4.6595	1.91159	8.60215	0.597372
	0.275229	0.218579	0.183486	0.218579	8.80734	1.96721	3.48624	0.655738	0.366972	0.546448						RHG_Gran5	RHG	IFNgR_block	38000	4.57978	0.851582	0.851582	0.121655	0.486618	0.243309	0.121655	0.243309	0.973236	9.12409	0.851582	4.13625	0.486618	0.973236	2.43309	2.18978	3.77129	1.3382	1.3382	0.364964	0.121655	0.364964	0.121655	0	0	8.27251	3.77129	1.3382	8.15085	1.82482
	0.58651	0.520833	0.195503	0.416667	7.13587	7.39583	3.71456	0.416667	0.293255	0.3125						RHG_Gran6	RHG	IFNgR_block	14000	4.14613	0.112233	0.561167	0.112233	0	0.448934	0	0.3367	0.224467	13.3558	1.0101	2.13244	0.448934	0	2.18978	5.05051	3.59147	2.6936	1.57127	0.3367	0.3367	0.224467	0.224467	0	0	7.96857	3.47924	1.0101	6.39731	1.79574
	0.536193	0.723327	0.0893655	0.542495	7.41734	6.50995	3.66399	0.542495	0.446828	0.542495						RHG_Gran7	RHG	IFNgR_block	21000	4.32222	0	0.293686	0	0.293686	0	0.293686	0	0.146843	8.37004	0.587372	2.20264	0.293686	0.293686	1.46843	3.0837	4.25844	1.32159	1.90896	0.293686	0	0.146843	0.440529	0.146843	0	8.81057	4.55213	1.17474	6.75477	2.0558
	0.146199	0.196078	0.0487329	1.27451	1.99805	11.6667	0.194932	1.07843	0.146199	1.27451						RED_Gran1	RED	IFNgR_block	4700	3.6721	1.21212	0.330579	0.661157	0.826446	0.495868	0.440771	0.661157	0.330579	12.3967	0.826446	7.21763	1.92837	0.165289	1.32231	2.92011	0.716253	0.606061	1.98347	2.86501	1.10193	0.220386	0.275482	0	0.0550964	8.48485	1.5427	1.26722	0.716253	4.18733
	0	0.201005	0	1.40704	2.12766	9.14573	0.740055	1.00503	0.185014	1.30653						RED_Gran2	RED	IFNgR_block	10000	4	0.790514	0.494071	0.543478	0.543478	0.494071	0.543478	0.543478	0.543478	12.9941	0.839921	11.1166	2.42095	0.494071	1.08696	2.56917	1.08696	0.938735	1.97628	1.97628	1.08696	0.34585	0.247036	0.0494071	0.0988142	6.07708	0.741107	1.48221	0.741107	6.2253
	0.15748	0.111732	0	1.22905	3.07087	10.2793	0.393701	1.78771	0.314961	1.11732						RED_Gran3	RED	IFNgR_block	3400	3.53148	0.563154	0.0804505	0.201126	0.442478	0.321802	0.362027	0.683829	0.201126	13.8777	0.683829	6.79807	2.33307	0.201126	3.01689	2.41352	1.72969	0.965406	2.37329	1.81014	0.281577	0.84473	0.362027	0.201126	0	7.6428	2.81577	2.05149	0.603379	3.8214
	0.347826	0.358423	0.0869565	0.955795	2.08696	6.57109	0.434783	0.597372	0.434783	1.07527						RED_Gran4	RED	IFNgR_block	3400	3.53148	0.518135	0.647668	1.10104	0.323834	0.259067	0.647668	0.582902	0.323834	15.3497	0.518135	4.85751	1.1658	0.388601	2.91451	3.36788	1.29534	0.323834	1.7487	1.1658	0.712435	0.388601	0.323834	0.194301	0	9.58549	1.94301	1.3601	1.10104	4.85751
	0	0.973236	0	0.851582	2.72218	8.27251	0.160128	1.82482	0.320256	1.21655						RED_Gran5	RED	IFNgR_block	25000	4.39794	0.503778	0.377834	0.293871	0.377834	0.125945	0.293871	0.377834	0.167926	18.9757	0.419815	6.42317	0.881612	0.167926	1.67926	4.65995	1.46935	1.38539	2.05709	1.93115	0.797649	0.293871	0.209908	0	0.125945	12.6943	1.97313	1.00756	1.04954	3.48447
	0	0.224467	0.162866	1.0101	4.15309	7.96857	0.407166	1.79574	0.2443	1.45903						RED_Gran6	RED	IFNgR_block	28000	4.44716	0.623936	0.39705	0.283607	0.340329	0.453772	0.226886	0.113443	0.113443	14.9745	1.92853	5.61543	0.737379	0.170164	1.70164	3.57345	1.5882	0.623936	1.92853	1.41804	1.02099	0.453772	0.226886	0.113443	0	7.82757	1.41804	1.41804	0.623936	4.53772
	0.258565	0.146843	0.0646412	0.587372	2.52101	8.81057	0.193924	2.0558	0.775695	1.61527						RED_Gran7	RED	IFNgR_block	3100	3.49136	0.317173	0.226552	0.0906208	0.135931	0.0906208	0.181242	0.770276	0.0906208	15.3602	0.543725	6.47938	2.03897	0.135931	2.40145	2.67331	1.22338	1.26869	2.35614	2.08428	0.724966	0.362483	0.498414	0.0453104	0	7.52152	1.90304	1.17807	1.13276	3.76076
	0.0551268	0.330579	0.220507	0.826446	3.80375	8.48485	0.551268	4.18733	1.04741	0.881543						RML_Gran1	RML	IFNgR_block	38000	4.57978	0.362976	1.27042	0.362976	0.907441	0.362976	0.181488	1.08893	0.181488	13.2486	1.27042	5.44465	1.45191	0.362976	2.35935	1.99637	1.81488	2.72232	0.907441	0.181488	0.362976	0	0.725953	0	0	6.89655	6.35209	3.0853	2.54083	2.72232
	0.0512295	0.543478	0.768443	0.839921	3.27869	6.07708	0.973361	6.2253	0.973361	0.938735						RML_Gran2	RML	IFNgR_block	30000	4.47712	1.18505	0.729262	0.182315	0.182315	0.0911577	0.182315	0.820419	0.182315	10.3008	0.729262	4.19325	6.65451	0.273473	2.18778	1.64084	0.729262	2.18778	1.45852	1.36737	1.09389	0.638104	1.09389	0.546946	0.0911577	7.29262	4.55789	4.28441	1.91431	2.27894
	0.14556	0.201126	0.727802	0.683829	3.78457	7.6428	0.921883	3.8214	0.873362	1.08608						RML_Gran3	RML	IFNgR_block	25000	4.39794	0	2.69461	0.299401	0.299401	0.898204	0	0.898204	0.299401	19.1617	1.49701	2.09581	1.79641	0.299401	1.1976	3.29341	0.898204	2.09581	0.598802	0.898204	0.299401	0	0	0	0	5.08982	4.19162	4.19162	1.1976	3.59281
	0.0999001	0.323834	0.44955	0.518135	4.04595	9.58549	0.499501	4.85751	0.999001	0.906736						RML_Gran4	RML	IFNgR_block	40000	4.60206	0.782123	2.12291	0.223464	0.446927	0.223464	0.670391	0.893855	0.111732	13.6313	0.446927	3.24022	2.01117	0.558659	2.12291	2.7933	1.78771	0.223464	1.00559	0.558659	1.56425	0.446927	0.223464	0.223464	0.111732	6.48045	5.36313	3.91061	4.02235	4.24581
	0	0.167926	0.210379	0.419815	4.41795	12.6943	1.19215	3.48447	1.54278	0.797649						RML_Gran5	RML	IFNgR_block	30000	4.47712	0.32833	1.17261	0.140713	0.422139	0.515947	0.187617	0.891182	0.422139	27.3921	0.32833	2.53283	1.31332	0	1.54784	4.45591	1.50094	1.59475	0.844278	0.938086	1.03189	0.281426	0.609756	0.187617	0.0469043	6.75422	2.62664	2.01689	2.1576	4.3152
	0.142248	0.113443	0.924609	1.92853	4.51636	7.82757	0.284495	4.53772	1.13798	1.13443						RML_Gran6	RML	IFNgR_block	23000	4.36173	0.754936	1.4518	0.232288	0.29036	0.406504	0.406504	0.406504	0.348432	14.8664	0.406504	6.09756	4.29733	0.29036	2.09059	3.01974	0.754936	2.38095	0.987224	0.87108	0.987224	0.464576	0.29036	0.232288	0	6.67828	4.87805	2.78746	2.43902	3.77468
	0.197726	0.0906208	0.593178	0.543725	3.95452	7.52152	1.13693	3.76076	0.840336	0.815587						RML_Gran7	RML	IFNgR_block	26000	4.41497	1.92308	0	0	0	0	0	3.84615	0	9.61538	0	1.92308	3.84615	0	1.92308	1.92308	5.76923	0	5.76923	1.92308	1.92308	1.92308	0	0	0	0	13.4615	1.92308	1.92308	3.84615
	0.320256	0.181488	0.560448	1.27042	3.60288	6.89655	0.560448	2.72232	0.640512	0.907441						RB9_Gran1	RB9	IFNgR_block	26000	4.41497	0.621118	0.414079	1.65631	0.414079	0.207039	0.828157	1.0352	0	7.03934	0	14.9068	3.10559	0.621118	3.51967	1.44928	1.86335	1.0352	0.414079	0.828157	0.207039	1.0352	0.207039	0	0	3.72671	5.17598	1.24224	3.31263	1.44928
	0.138122	0.182315	0.345304	0.729262	3.31492	7.29262	0.690608	2.27894	0.552486	0.820419						RB9_Gran2	RB9	IFNgR_block	49000	4.6902	0.380228	0	1.14068	0.760456	0.380228	1.14068	2.28137	0.380228	4.94297	0.380228	16.3498	4.94297	0	8.74525	1.90114	2.6616	1.90114	1.14068	0	0.380228	0.760456	0.760456	0	0	1.52091	3.80228	1.52091	0.760456	1.14068
	0.127551	0.299401	0.255102	1.49701	2.16837	5.08982	1.02041	3.59281	1.27551	0						RB9_Gran3	RB9	IFNgR_block	58000	4.76343	2.05761	0.823045	2.05761	1.23457	0.823045	0.411523	0.823045	0.411523	8.23045	0.823045	17.284	7.40741	0	4.52675	0	2.05761	1.64609	1.23457	0	0.411523	0.823045	1.64609	0	0	2.05761	3.29218	2.88066	1.64609	1.23457
	0	0.111732	0	0.446927	4.35897	6.48045	0.512821	4.24581	0.769231	1.11732						RB9_Gran4	RB9	IFNgR_block	67000	4.82608	0.655738	0.655738	3.60656	0.655738	0.655738	2.62295	0.983607	0	4.91803	0.327869	14.7541	2.29508	0.327869	8.52459	1.31148	0.983607	0.983607	0	0.327869	0.327869	0	0.983607	0	0	1.63934	8.52459	1.31148	3.27869	1.63934
	0	0.422139	0.148588	0.32833	2.22883	6.75422	1.63447	4.3152	1.48588	0.562852						RB9_Gran5	RB9	IFNgR_block	64000	4.80618	3.1746	0.793651	3.57143	1.5873	0.793651	0	2.77778	0.396825	6.34921	0.396825	11.9048	3.57143	0.396825	2.38095	1.98413	1.19048	1.5873	0.396825	1.19048	0	1.19048	0.396825	0	0	5.15873	7.53968	0.793651	3.1746	0.793651
	0.31746	0.348432	0	0.406504	3.1746	6.67828	0.47619	3.77468	1.26984	0.406504						RB9_Gran6	RB9	IFNgR_block	62000	4.79239	0.293255	0.879765	1.75953	0.879765	0.293255	0.58651	1.46628	0.293255	5.57185	0.293255	11.1437	2.34604	0	8.5044	0.879765	1.75953	2.05279	0	0	0.58651	2.34604	1.17302	0	0	2.93255	6.74487	0.879765	3.22581	0.879765
	0.548246	0	0.328947	0	3.50877	0	0.657895	3.84615	1.42544	1.92308						RB9_Gran7	RB9	IFNgR_block	114000	5.05691	0.275482	0.826446	1.65289	0.826446	0.550964	0.275482	1.10193	0.275482	6.61157	0	15.427	2.47934	0.826446	5.50964	0.550964	1.10193	0.550964	1.10193	0	0.826446	0.275482	0	0	0.275482	4.95868	5.78512	2.47934	4.40771	0.826446
	0	0	0.917431	0	0.917431	3.72671	0.917431	1.44928	0.917431	3.10559
	0	0.380228	0	0.380228	3.02198	1.52091	0.549451	1.14068	1.0989	0.380228
	0	0.411523	0	0.823045	4.82955	2.05761	1.13636	1.23457	1.42045	1.64609
	0	0	0.716846	0.327869	5.37634	1.63934	0	1.63934	0.358423	0.655738
	0	0.396825	0.806452	0.396825	4.43548	5.15873	0	0.793651	1.20968	1.5873
	0	0.293255	0	0.293255	0.60241	2.93255	0	0.879765	0	1.46628
	0.177305	0.275482	0.177305	0	3.19149	4.95868	0.886525	0.826446	0.886525	1.10193
[truncated: 27 more columns]

## Sheet: Suppl. Fig.2
	Suppl.Fig.2f
	Group	variable	value
	Isotype	CFU.Log10	14
	Isotype	CFU.Log10	7
	Isotype	CFU.Log10	10
	Isotype	CFU.Log10	12
	Isotype	CFU.Log10	3
	Isotype	CFU.Log10	11
	Isotype	CFU.Log10	13
	Isotype	CFU.Log10	16
	Isotype	CFU.Log10	12
	Isotype	CFU.Log10	11
	Isotype	CFU.Log10	6
	Isotype	CFU.Log10	15
	Isotype	CFU.Log10	16
	Isotype	CFU.Log10	6
	Isotype	CFU.Log10	10
	Isotype	CFU.Log10	7
	Isotype	CFU.Log10	14
	Isotype	CFU.Log10	18
	Isotype	CFU.Log10	17
	Isotype	CFU.Log10	6
	Isotype	CFU.Log10	8
	Isotype	CFU.Log10	11
	Isotype	CFU.Log10	5
	Isotype	CFU.Log10	6
	Isotype	CFU.Log10	10
	Isotype	CFU.Log10	8
	Isotype	CFU.Log10	11
	Isotype	CFU.Log10	10
	Isotype	CFU.Log10	5
	Isotype	CFU.Log10	19
	Isotype	CFU.Log10	7
	Isotype	CFU.Log10	9
	Isotype	CFU.Log10	14
	Isotype	CFU.Log10	6
	Isotype	CFU.Log10	14
	Isotype	CFU.Log10	6
	Isotype	CFU.Log10	13
	Isotype	CFU.Log10	6
	Isotype	CFU.Log10	9
	Isotype	CFU.Log10	9
	Isotype	CFU.Log10	9
	Isotype	CFU.Log10	13
	Isotype	CFU.Log10	12
	Isotype	CFU.Log10	7
	Isotype	CFU.Log10	11
	Isotype	CFU.Log10	9
	Isotype	CFU.Log10	8
	Isotype	CFU.Log10	9
	Isotype	CFU.Log10	8
	Isotype	CFU.Log10	9
	Isotype	CFU.Log10	9
	Isotype	CFU.Log10	6
	Isotype	CFU.Log10	14
	Isotype	CFU.Log10	12
	Isotype	CFU.Log10	13
	Isotype	CFU.Log10	13
	Isotype	CFU.Log10	10
	Isotype	CFU.Log10	12
	Isotype	CFU.Log10	7
	Isotype	CFU.Log10	11
	Isotype	CFU.Log10	10
	Isotype	CFU.Log10	8
	Isotype	CFU.Log10	7
	Isotype	CFU.Log10	16
	Isotype	CFU.Log10	8
	Isotype	CFU.Log10	10
	Isotype	CFU.Log10	4
	Isotype	CFU.Log10	10
	Isotype	CFU.Log10	10
	Isotype	CFU.Log10	9
	Isotype	CFU.Log10	8
	Isotype	CFU.Log10	10
	Isotype	CFU.Log10	8
	Isotype	CFU.Log10	17
	Isotype	CFU.Log10	15
	Isotype	CFU.Log10	11
	Isotype	CFU.Log10	3
	Isotype	CFU.Log10	6
	Isotype	CFU.Log10	14
	Isotype	CFU.Log10	7
	Isotype	CFU.Log10	17
	Isotype	CFU.Log10	14
	Isotype	CFU.Log10	19
	Isotype	CFU.Log10	9
	Isotype	CFU.Log10	19
	Isotype	CFU.Log10	3
	Isotype	CFU.Log10	11
	Isotype	CFU.Log10	9
	Isotype	CFU.Log10	7
	Isotype	CFU.Log10	8
	Isotype	CFU.Log10	7
	Isotype	CFU.Log10	8
	Isotype	CFU.Log10	8
	Isotype	CFU.Log10	15
	Isotype	CFU.Log10	16
	Isotype	CFU.Log10	19
	Isotype	CFU.Log10	17
	Isotype	CFU.Log10	7
	Isotype	CFU.Log10	10
	Isotype	CFU.Log10	16
	Isotype	C0_IFNmacs	12
	Isotype	C0_IFNmacs	10
	Isotype	C0_IFNmacs	8
	Isotype	C0_IFNmacs	13
	Isotype	C0_IFNmacs	8
	Isotype	C0_IFNmacs	20
	Isotype	C0_IFNmacs	11
	Isotype	C0_IFNmacs	14
	Isotype	C0_IFNmacs	20
	Isotype	C0_IFNmacs	9
	Isotype	C0_IFNmacs	10
	Isotype	C0_IFNmacs	11
	Isotype	C0_IFNmacs	14
	Isotype	C0_IFNmacs	10
	Isotype	C0_IFNmacs	14
	Isotype	C0_IFNmacs	8
	Isotype	C0_IFNmacs	18
	Isotype	C0_IFNmacs	14
	Isotype	C0_IFNmacs	13
	Isotype	C0_IFNmacs	10
	Isotype	C0_IFNmacs	8
	Isotype	C0_IFNmacs	12
	Isotype	C0_IFNmacs	6
	Isotype	C0_IFNmacs	4
	Isotype	C0_IFNmacs	14
	Isotype	C0_IFNmacs	11
	Isotype	C0_IFNmacs	15
	Isotype	C0_IFNmacs	16
	Isotype	C0_IFNmacs	6
	Isotype	C0_IFNmacs	12
	Isotype	C0_IFNmacs	9
	Isotype	C0_IFNmacs	16
	Isotype	C0_IFNmacs	7
	Isotype	C0_IFNmacs	4
	Isotype	C0_IFNmacs	11
	Isotype	C0_IFNmacs	11
	Isotype	C0_IFNmacs	13
	Isotype	C0_IFNmacs	11
	Isotype	C0_IFNmacs	11
	Isotype	C0_IFNmacs	12
	Isotype	C0_IFNmacs	9
	Isotype	C0_IFNmacs	8
	Isotype	C0_IFNmacs	16
	Isotype	C0_IFNmacs	15
	Isotype	C0_IFNmacs	10
	Isotype	C0_IFNmacs	14
	Isotype	C0_IFNmacs	8
	Isotype	C0_IFNmacs	7
	Isotype	C0_IFNmacs	6
	Isotype	C0_IFNmacs	8
	Isotype	C0_IFNmacs	2
	Isotype	C0_IFNmacs	9
	Isotype	C0_IFNmacs	11
	Isotype	C0_IFNmacs	12
	Isotype	C0_IFNmacs	12
	Isotype	C0_IFNmacs	11
	Isotype	C0_IFNmacs	4
	Isotype	C0_IFNmacs	12
	Isotype	C0_IFNmacs	11
	Isotype	C0_IFNmacs	7
	Isotype	C0_IFNmacs	15
	Isotype	C0_IFNmacs	9
	Isotype	C0_IFNmacs	13
	Isotype	C0_IFNmacs	9
	Isotype	C0_IFNmacs	10
	Isotype	C0_IFNmacs	11
	Isotype	C0_IFNmacs	6
	Isotype	C0_IFNmacs	10
	Isotype	C0_IFNmacs	8
	Isotype	C0_IFNmacs	10
	Isotype	C0_IFNmacs	12
	Isotype	C0_IFNmacs	9
	Isotype	C0_IFNmacs	4
	Isotype	C0_IFNmacs	6
	Isotype	C0_IFNmacs	9
	Isotype	C0_IFNmacs	14
	Isotype	C0_IFNmacs	5
	Isotype	C0_IFNmacs	14
	Isotype	C0_IFNmacs	14
	Isotype	C0_IFNmacs	9
	Isotype	C0_IFNmacs	11
	Isotype	C0_IFNmacs	12
	Isotype	C0_IFNmacs	14
	Isotype	C0_IFNmacs	9
	Isotype	C0_IFNmacs	7
	Isotype	C0_IFNmacs	13
	Isotype	C0_IFNmacs	11
	Isotype	C0_IFNmacs	12
	Isotype	C0_IFNmacs	6
	Isotype	C0_IFNmacs	8
	Isotype	C0_IFNmacs	15
	Isotype	C0_IFNmacs	16
	Isotype	C0_IFNmacs	14
	Isotype	C0_IFNmacs	11
	Isotype	C0_IFNmacs	11
	Isotype	C0_IFNmacs	18
	Isotype	C0_IFNmacs	7
	Isotype	C0_IFNmacs	4
	Isotype	C0_IFNmacs	14
	Isotype	C0_IFNmacs	11
	Isotype	C1_Macs1	6
	Isotype	C1_Macs1	9
	Isotype	C1_Macs1	4
	Isotype	C1_Macs1	5
	Isotype	C1_Macs1	6
	Isotype	C1_Macs1	6
	Isotype	C1_Macs1	2
	Isotype	C1_Macs1	5
	Isotype	C1_Macs1	1
	Isotype	C1_Macs1	2
	Isotype	C1_Macs1	3
	Isotype	C1_Macs1	8
	Isotype	C1_Macs1	10
	Isotype	C1_Macs1	8
	Isotype	C1_Macs1	21
	Isotype	C1_Macs1	4
	Isotype	C1_Macs1	1
	Isotype	C1_Macs1	3
	Isotype	C1_Macs1	3
	Isotype	C1_Macs1	5
	Isotype	C1_Macs1	6
	Isotype	C1_Macs1	5
	Isotype	C1_Macs1	3
	Isotype	C1_Macs1	3
	Isotype	C1_Macs1	9
	Isotype	C1_Macs1	8
	Isotype	C1_Macs1	4
	Isotype	C1_Macs1	5
	Isotype	C1_Macs1	6
	Isotype	C1_Macs1	7
	Isotype	C1_Macs1	2
	Isotype	C1_Macs1	13
	Isotype	C1_Macs1	4
	Isotype	C1_Macs1	1
	Isotype	C1_Macs1	7
	Isotype	C1_Macs1	4
	Isotype	C1_Macs1	3
	Isotype	C1_Macs1	4
	Isotype	C1_Macs1	6
	Isotype	C1_Macs1	10
	Isotype	C1_Macs1	2
	Isotype	C1_Macs1	5
	Isotype	C1_Macs1	4
	Isotype	C1_Macs1	9
	Isotype	C1_Macs1	3
	Isotype	C1_Macs1	4
	Isotype	C1_Macs1	4
	Isotype	C1_Macs1	9
	Isotype	C1_Macs1	7
	Isotype	C1_Macs1	4
	Isotype	C1_Macs1	7
	Isotype	C1_Macs1	4
	Isotype	C1_Macs1	5
	Isotype	C1_Macs1	8
	Isotype	C1_Macs1	4
	Isotype	C1_Macs1	1
	Isotype	C1_Macs1	2
	Isotype	C1_Macs1	1
	Isotype	C1_Macs1	4
	Isotype	C1_Macs1	5
	Isotype	C1_Macs1	3
	Isotype	C1_Macs1	8
	Isotype	C1_Macs1	6
	Isotype	C1_Macs1	2
	Isotype	C1_Macs1	2
	Isotype	C1_Macs1	8
	Isotype	C1_Macs1	7
	Isotype	C1_Macs1	7
	Isotype	C1_Macs1	6
	Isotype	C1_Macs1	3
	Isotype	C1_Macs1	6
	Isotype	C1_Macs1	10
	Isotype	C1_Macs1	4
	Isotype	C1_Macs1	1
	Isotype	C1_Macs1	3
	Isotype	C1_Macs1	8
	Isotype	C1_Macs1	4
	Isotype	C1_Macs1	7
	Isotype	C1_Macs1	1
	Isotype	C1_Macs1	0
	Isotype	C1_Macs1	4
	Isotype	C1_Macs1	4
	Isotype	C1_Macs1	3
	Isotype	C1_Macs1	1
	Isotype	C1_Macs1	5
	Isotype	C1_Macs1	3
	Isotype	C1_Macs1	3
	Isotype	C1_Macs1	9
	Isotype	C1_Macs1	6
	Isotype	C1_Macs1	4
	Isotype	C1_Macs1	1
	Isotype	C1_Macs1	9
	Isotype	C1_Macs1	6
	Isotype	C1_Macs1	9
	Isotype	C1_Macs1	4
	Isotype	C1_Macs1	5
	Isotype	C1_Macs1	6
	Isotype	C1_Macs1	9
	Isotype	C1_Macs1	11
	Isotype	C1_Macs1	7
	Isotype	C2_Macs2_typeII.like	8
	Isotype	C2_Macs2_typeII.like	8
	Isotype	C2_Macs2_typeII.like	7
	Isotype	C2_Macs2_typeII.like	8
	Isotype	C2_Macs2_typeII.like	6
	Isotype	C2_Macs2_typeII.like	17
	Isotype	C2_Macs2_typeII.like	1
	Isotype	C2_Macs2_typeII.like	4
	Isotype	C2_Macs2_typeII.like	18
	Isotype	C2_Macs2_typeII.like	7
	Isotype	C2_Macs2_typeII.like	10
	Isotype	C2_Macs2_typeII.like	4
	Isotype	C2_Macs2_typeII.like	9
	Isotype	C2_Macs2_typeII.like	9
	Isotype	C2_Macs2_typeII.like	24
	Isotype	C2_Macs2_typeII.like	8
	Isotype	C2_Macs2_typeII.like	4
	Isotype	C2_Macs2_typeII.like	18
	Isotype	C2_Macs2_typeII.like	4
	Isotype	C2_Macs2_typeII.like	8
	Isotype	C2_Macs2_typeII.like	7
	Isotype	C2_Macs2_typeII.like	4
	Isotype	C2_Macs2_typeII.like	4
	Isotype	C2_Macs2_typeII.like	8
	Isotype	C2_Macs2_typeII.like	22
	Isotype	C2_Macs2_typeII.like	3
	Isotype	C2_Macs2_typeII.like	7
	Isotype	C2_Macs2_typeII.like	12
	Isotype	C2_Macs2_typeII.like	4
	Isotype	C2_Macs2_typeII.like	4
	Isotype	C2_Macs2_typeII.like	1
	Isotype	C2_Macs2_typeII.like	3
	Isotype	C2_Macs2_typeII.like	6
	Isotype	C2_Macs2_typeII.like	4
	Isotype	C2_Macs2_typeII.like	5
	Isotype	C2_Macs2_typeII.like	19
	Isotype	C2_Macs2_typeII.like	7
	Isotype	C2_Macs2_typeII.like	7
	Isotype	C2_Macs2_typeII.like	3
	Isotype	C2_Macs2_typeII.like	9
	Isotype	C2_Macs2_typeII.like	8
	Isotype	C2_Macs2_typeII.like	11
	Isotype	C2_Macs2_typeII.like	7
	Isotype	C2_Macs2_typeII.like	10
	Isotype	C2_Macs2_typeII.like	1
	Isotype	C2_Macs2_typeII.like	5
	Isotype	C2_Macs2_typeII.like	7
	Isotype	C2_Macs2_typeII.like	2
	Isotype	C2_Macs2_typeII.like	4
	Isotype	C2_Macs2_typeII.like	10
	Isotype	C2_Macs2_typeII.like	9
	Isotype	C2_Macs2_typeII.like	9
	Isotype	C2_Macs2_typeII.like	7
	Isotype	C2_Macs2_typeII.like	6
	Isotype	C2_Macs2_typeII.like	9
	Isotype	C2_Macs2_typeII.like	6
	Isotype	C2_Macs2_typeII.like	5
	Isotype	C2_Macs2_typeII.like	11
	Isotype	C2_Macs2_typeII.like	5
	Isotype	C2_Macs2_typeII.like	7
	Isotype	C2_Macs2_typeII.like	1
	Isotype	C2_Macs2_typeII.like	5
	Isotype	C2_Macs2_typeII.like	13
	Isotype	C2_Macs2_typeII.like	6
	Isotype	C2_Macs2_typeII.like	16
	Isotype	C2_Macs2_typeII.like	6
	Isotype	C2_Macs2_typeII.like	6
	Isotype	C2_Macs2_typeII.like	7
	Isotype	C2_Macs2_typeII.like	8
	Isotype	C2_Macs2_typeII.like	5
	Isotype	C2_Macs2_typeII.like	3
	Isotype	C2_Macs2_typeII.like	5
	Isotype	C2_Macs2_typeII.like	2
	Isotype	C2_Macs2_typeII.like	6
	Isotype	C2_Macs2_typeII.like	6
	Isotype	C2_Macs2_typeII.like	26
	Isotype	C2_Macs2_typeII.like	4
	Isotype	C2_Macs2_typeII.like	10
	Isotype	C2_Macs2_typeII.like	5
	Isotype	C2_Macs2_typeII.like	10
	Isotype	C2_Macs2_typeII.like	10
	Isotype	C2_Macs2_typeII.like	2
	Isotype	C2_Macs2_typeII.like	8
	Isotype	C2_Macs2_typeII.like	5
	Isotype	C2_Macs2_typeII.like	8
	Isotype	C2_Macs2_typeII.like	6
	Isotype	C2_Macs2_typeII.like	8
	Isotype	C2_Macs2_typeII.like	6
	Isotype	C2_Macs2_typeII.like	5
	Isotype	C2_Macs2_typeII.like	6
	Isotype	C2_Macs2_typeII.like	9
	Isotype	C2_Macs2_typeII.like	4
	Isotype	C2_Macs2_typeII.like	9
	Isotype	C2_Macs2_typeII.like	8
	Isotype	C2_Macs2_typeII.like	4
	Isotype	C2_Macs2_typeII.like	17
	Isotype	C2_Macs2_typeII.like	9
	Isotype	C2_Macs2_typeII.like	3
	Isotype	C2_Macs2_typeII.like	9
	Isotype	C2_Macs2_typeII.like	21
	Isotype	C3_cDC2	9
	Isotype	C3_cDC2	7
	Isotype	C3_cDC2	6
	Isotype	C3_cDC2	6
	Isotype	C3_cDC2	9
	Isotype	C3_cDC2	19
	Isotype	C3_cDC2	4
	Isotype	C3_cDC2	7
	Isotype	C3_cDC2	14
	Isotype	C3_cDC2	14
	Isotype	C3_cDC2	10
	Isotype	C3_cDC2	15
	Isotype	C3_cDC2	9
	Isotype	C3_cDC2	18
	Isotype	C3_cDC2	22
	Isotype	C3_cDC2	17
	Isotype	C3_cDC2	5
	Isotype	C3_cDC2	13
	Isotype	C3_cDC2	3
	Isotype	C3_cDC2	7
	Isotype	C3_cDC2	2
	Isotype	C3_cDC2	4
	Isotype	C3_cDC2	3
	Isotype	C3_cDC2	10
	Isotype	C3_cDC2	26
	Isotype	C3_cDC2	9
	Isotype	C3_cDC2	8
	Isotype	C3_cDC2	8
	Isotype	C3_cDC2	6
	Isotype	C3_cDC2	22
	Isotype	C3_cDC2	3
	Isotype	C3_cDC2	9
	Isotype	C3_cDC2	10
	Isotype	C3_cDC2	6
	Isotype	C3_cDC2	2
	Isotype	C3_cDC2	11
	Isotype	C3_cDC2	2
	Isotype	C3_cDC2	8
	Isotype	C3_cDC2	7
	Isotype	C3_cDC2	21
	Isotype	C3_cDC2	11
	Isotype	C3_cDC2	11
	Isotype	C3_cDC2	7
	Isotype	C3_cDC2	20
	Isotype	C3_cDC2	4
	Isotype	C3_cDC2	10
	Isotype	C3_cDC2	5
	Isotype	C3_cDC2	15
	Isotype	C3_cDC2	7
	Isotype	C3_cDC2	11
	Isotype	C3_cDC2	8
	Isotype	C3_cDC2	8
	Isotype	C3_cDC2	4
	Isotype	C3_cDC2	12
	Isotype	C3_cDC2	9
	Isotype	C3_cDC2	7
	Isotype	C3_cDC2	5
	Isotype	C3_cDC2	15
	Isotype	C3_cDC2	4
	Isotype	C3_cDC2	4
	Isotype	C3_cDC2	3
	Isotype	C3_cDC2	5
	Isotype	C3_cDC2	19
	Isotype	C3_cDC2	5
	Isotype	C3_cDC2	13
	Isotype	C3_cDC2	10
	Isotype	C3_cDC2	10
	Isotype	C3_cDC2	11
	Isotype	C3_cDC2	8
	Isotype	C3_cDC2	5
	Isotype	C3_cDC2	8
	Isotype	C3_cDC2	20
	Isotype	C3_cDC2	4
	Isotype	C3_cDC2	7
	Isotype	C3_cDC2	10
	Isotype	C3_cDC2	11
	Isotype	C3_cDC2	11
	Isotype	C3_cDC2	16
	Isotype	C3_cDC2	5
	Isotype	C3_cDC2	5
	Isotype	C3_cDC2	7
	Isotype	C3_cDC2	6
	Isotype	C3_cDC2	7
	Isotype	C3_cDC2	4
	Isotype	C3_cDC2	7
	Isotype	C3_cDC2	7
	Isotype	C3_cDC2	11
	Isotype	C3_cDC2	9
	Isotype	C3_cDC2	16
	Isotype	C3_cDC2	14
	Isotype	C3_cDC2	10
	Isotype	C3_cDC2	6
	Isotype	C3_cDC2	16
	Isotype	C3_cDC2	13
	Isotype	C3_cDC2	7
	Isotype	C3_cDC2	4
	Isotype	C3_cDC2	8
	Isotype	C3_cDC2	11
	Isotype	C3_cDC2	8
	Isotype	C3_cDC2	10
	Isotype	C4_CX3CR1_macs	10
	Isotype	C4_CX3CR1_macs	3
	Isotype	C4_CX3CR1_macs	3
	Isotype	C4_CX3CR1_macs	9
	Isotype	C4_CX3CR1_macs	1
	Isotype	C4_CX3CR1_macs	5
	Isotype	C4_CX3CR1_macs	6
	Isotype	C4_CX3CR1_macs	7
	Isotype	C4_CX3CR1_macs	5
	Isotype	C4_CX3CR1_macs	2
	Isotype	C4_CX3CR1_macs	4
	Isotype	C4_CX3CR1_macs	16
	Isotype	C4_CX3CR1_macs	12
	Isotype	C4_CX3CR1_macs	6
	Isotype	C4_CX3CR1_macs	21
	Isotype	C4_CX3CR1_macs	3
	Isotype	C4_CX3CR1_macs	9
	Isotype	C4_CX3CR1_macs	12
	Isotype	C4_CX3CR1_macs	4
	Isotype	C4_CX3CR1_macs	2
	Isotype	C4_CX3CR1_macs	6
	Isotype	C4_CX3CR1_macs	3
	Isotype	C4_CX3CR1_macs	2
	Isotype	C4_CX3CR1_macs	4
	Isotype	C4_CX3CR1_macs	14
	Isotype	C4_CX3CR1_macs	4
	Isotype	C4_CX3CR1_macs	6
	Isotype	C4_CX3CR1_macs	9
	Isotype	C4_CX3CR1_macs	3
	Isotype	C4_CX3CR1_macs	9
	Isotype	C4_CX3CR1_macs	2
	Isotype	C4_CX3CR1_macs	8
	Isotype	C4_CX3CR1_macs	5
	Isotype	C4_CX3CR1_macs	3
	Isotype	C4_CX3CR1_macs	7
	Isotype	C4_CX3CR1_macs	7
	Isotype	C4_CX3CR1_macs	17
	Isotype	C4_CX3CR1_macs	11
	Isotype	C4_CX3CR1_macs	11
	Isotype	C4_CX3CR1_macs	14
	Isotype	C4_CX3CR1_macs	6
	Isotype	C4_CX3CR1_macs	9
	Isotype	C4_CX3CR1_macs	11
	Isotype	C4_CX3CR1_macs	7
	Isotype	C4_CX3CR1_macs	3
	Isotype	C4_CX3CR1_macs	12
	Isotype	C4_CX3CR1_macs	4
	Isotype	C4_CX3CR1_macs	16
	Isotype	C4_CX3CR1_macs	2
	Isotype	C4_CX3CR1_macs	9
	Isotype	C4_CX3CR1_macs	7
	Isotype	C4_CX3CR1_macs	1
	Isotype	C4_CX3CR1_macs	14
	Isotype	C4_CX3CR1_macs	13
	Isotype	C4_CX3CR1_macs	9
	Isotype	C4_CX3CR1_macs	9
	Isotype	C4_CX3CR1_macs	2
	Isotype	C4_CX3CR1_macs	9
	Isotype	C4_CX3CR1_macs	6
	Isotype	C4_CX3CR1_macs	9
	Isotype	C4_CX3CR1_macs	6
	Isotype	C4_CX3CR1_macs	10
	Isotype	C4_CX3CR1_macs	1
	Isotype	C4_CX3CR1_macs	7
	Isotype	C4_CX3CR1_macs	5
	Isotype	C4_CX3CR1_macs	7
	Isotype	C4_CX3CR1_macs	4
	Isotype	C4_CX3CR1_macs	7
	Isotype	C4_CX3CR1_macs	1
	Isotype	C4_CX3CR1_macs	1
	Isotype	C4_CX3CR1_macs	10
	Isotype	C4_CX3CR1_macs	4
	Isotype	C4_CX3CR1_macs	1
	Isotype	C4_CX3CR1_macs	4
	Isotype	C4_CX3CR1_macs	7
	Isotype	C4_CX3CR1_macs	13
	Isotype	C4_CX3CR1_macs	2
	Isotype	C4_CX3CR1_macs	4
	Isotype	C4_CX3CR1_macs	7
	Isotype	C4_CX3CR1_macs	3
	Isotype	C4_CX3CR1_macs	13
	Isotype	C4_CX3CR1_macs	3
	Isotype	C4_CX3CR1_macs	8
	Isotype	C4_CX3CR1_macs	1
	Isotype	C4_CX3CR1_macs	5
	Isotype	C4_CX3CR1_macs	1
	Isotype	C4_CX3CR1_macs	11
	Isotype	C4_CX3CR1_macs	4
	Isotype	C4_CX3CR1_macs	2
	Isotype	C4_CX3CR1_macs	2
	Isotype	C4_CX3CR1_macs	8
	Isotype	C4_CX3CR1_macs	6
	Isotype	C4_CX3CR1_macs	4
	Isotype	C4_CX3CR1_macs	15
	Isotype	C4_CX3CR1_macs	6
	Isotype	C4_CX3CR1_macs	20
	Isotype	C4_CX3CR1_macs	1
	Isotype	C4_CX3CR1_macs	5
	Isotype	C4_CX3CR1_macs	8
	Isotype	C4_CX3CR1_macs	11
	Isotype	C5_Macs3_typeII.like	4
	Isotype	C5_Macs3_typeII.like	11
	Isotype	C5_Macs3_typeII.like	9
	Isotype	C5_Macs3_typeII.like	13
	Isotype	C5_Macs3_typeII.like	2
	Isotype	C5_Macs3_typeII.like	11
	Isotype	C5_Macs3_typeII.like	6
	Isotype	C5_Macs3_typeII.like	16
	Isotype	C5_Macs3_typeII.like	13
	Isotype	C5_Macs3_typeII.like	4
	Isotype	C5_Macs3_typeII.like	7
	Isotype	C5_Macs3_typeII.like	8
	Isotype	C5_Macs3_typeII.like	11
	Isotype	C5_Macs3_typeII.like	9
	Isotype	C5_Macs3_typeII.like	11
	Isotype	C5_Macs3_typeII.like	6
	Isotype	C5_Macs3_typeII.like	12
	Isotype	C5_Macs3_typeII.like	16
	Isotype	C5_Macs3_typeII.like	9
	Isotype	C5_Macs3_typeII.like	8
	Isotype	C5_Macs3_typeII.like	11
	Isotype	C5_Macs3_typeII.like	9
	Isotype	C5_Macs3_typeII.like	4
	Isotype	C5_Macs3_typeII.like	6
	Isotype	C5_Macs3_typeII.like	15
	Isotype	C5_Macs3_typeII.like	8
	Isotype	C5_Macs3_typeII.like	7
	Isotype	C5_Macs3_typeII.like	6
	Isotype	C5_Macs3_typeII.like	6
	Isotype	C5_Macs3_typeII.like	2
	Isotype	C5_Macs3_typeII.like	7
	Isotype	C5_Macs3_typeII.like	3
	Isotype	C5_Macs3_typeII.like	5
	Isotype	C5_Macs3_typeII.like	3
	Isotype	C5_Macs3_typeII.like	5
	Isotype	C5_Macs3_typeII.like	9
	Isotype	C5_Macs3_typeII.like	11
	Isotype	C5_Macs3_typeII.like	9
	Isotype	C5_Macs3_typeII.like	2
	Isotype	C5_Macs3_typeII.like	8
	Isotype	C5_Macs3_typeII.like	16
	Isotype	C5_Macs3_typeII.like	4
	Isotype	C5_Macs3_typeII.like	8
	Isotype	C5_Macs3_typeII.like	8
	Isotype	C5_Macs3_typeII.like	6
	Isotype	C5_Macs3_typeII.like	7
	Isotype	C5_Macs3_typeII.like	4
	Isotype	C5_Macs3_typeII.like	9
	Isotype	C5_Macs3_typeII.like	6
	Isotype	C5_Macs3_typeII.like	17
	Isotype	C5_Macs3_typeII.like	10
	Isotype	C5_Macs3_typeII.like	8
	Isotype	C5_Macs3_typeII.like	6
	Isotype	C5_Macs3_typeII.like	13
	Isotype	C5_Macs3_typeII.like	3
	Isotype	C5_Macs3_typeII.like	9
	Isotype	C5_Macs3_typeII.like	7
	Isotype	C5_Macs3_typeII.like	11
	Isotype	C5_Macs3_typeII.like	8
	Isotype	C5_Macs3_typeII.like	4
	Isotype	C5_Macs3_typeII.like	4
	Isotype	C5_Macs3_typeII.like	11
	Isotype	C5_Macs3_typeII.like	12
	Isotype	C5_Macs3_typeII.like	7
	Isotype	C5_Macs3_typeII.like	10
	Isotype	C5_Macs3_typeII.like	8
	Isotype	C5_Macs3_typeII.like	5
	Isotype	C5_Macs3_typeII.like	7
	Isotype	C5_Macs3_typeII.like	7
	Isotype	C5_Macs3_typeII.like	9
	Isotype	C5_Macs3_typeII.like	12
	Isotype	C5_Macs3_typeII.like	8
	Isotype	C5_Macs3_typeII.like	7
	Isotype	C5_Macs3_typeII.like	9
	Isotype	C5_Macs3_typeII.like	4
	Isotype	C5_Macs3_typeII.like	15
	Isotype	C5_Macs3_typeII.like	6
	Isotype	C5_Macs3_typeII.like	7
	Isotype	C5_Macs3_typeII.like	8
	Isotype	C5_Macs3_typeII.like	8
	Isotype	C5_Macs3_typeII.like	8
	Isotype	C5_Macs3_typeII.like	9
	Isotype	C5_Macs3_typeII.like	19
	Isotype	C5_Macs3_typeII.like	14
	Isotype	C5_Macs3_typeII.like	5
	Isotype	C5_Macs3_typeII.like	8
	Isotype	C5_Macs3_typeII.like	9
	Isotype	C5_Macs3_typeII.like	7
	Isotype	C5_Macs3_typeII.like	4
	Isotype	C5_Macs3_typeII.like	5
	Isotype	C5_Macs3_typeII.like	8
	Isotype	C5_Macs3_typeII.like	7
	Isotype	C5_Macs3_typeII.like	14
	Isotype	C5_Macs3_typeII.like	15
	Isotype	C5_Macs3_typeII.like	8
	Isotype	C5_Macs3_typeII.like	6
	Isotype	C5_Macs3_typeII.like	7
	Isotype	C5_Macs3_typeII.like	1
	Isotype	C5_Macs3_typeII.like	8
	Isotype	C5_Macs3_typeII.like	13
	Isotype	C6_C9_cDC1	2
	Isotype	C6_C9_cDC1	13
	Isotype	C6_C9_cDC1	4
	Isotype	C6_C9_cDC1	4
	Isotype	C6_C9_cDC1	2
	Isotype	C6_C9_cDC1	7
	Isotype	C6_C9_cDC1	6
	Isotype	C6_C9_cDC1	6
	Isotype	C6_C9_cDC1	4
	Isotype	C6_C9_cDC1	4
	Isotype	C6_C9_cDC1	2
	Isotype	C6_C9_cDC1	6
	Isotype	C6_C9_cDC1	3
	Isotype	C6_C9_cDC1	18
	Isotype	C6_C9_cDC1	4
	Isotype	C6_C9_cDC1	1
	Isotype	C6_C9_cDC1	12
	Isotype	C6_C9_cDC1	9
	Isotype	C6_C9_cDC1	5
	Isotype	C6_C9_cDC1	3
	Isotype	C6_C9_cDC1	2
	Isotype	C6_C9_cDC1	1
	Isotype	C6_C9_cDC1	3
	Isotype	C6_C9_cDC1	7
	Isotype	C6_C9_cDC1	4
	Isotype	C6_C9_cDC1	5
	Isotype	C6_C9_cDC1	4
	Isotype	C6_C9_cDC1	1
	Isotype	C6_C9_cDC1	2
	Isotype	C6_C9_cDC1	26
	Isotype	C6_C9_cDC1	4
	Isotype	C6_C9_cDC1	7
	Isotype	C6_C9_cDC1	2
	Isotype	C6_C9_cDC1	3
	Isotype	C6_C9_cDC1	3
	Isotype	C6_C9_cDC1	2
	Isotype	C6_C9_cDC1	3
	Isotype	C6_C9_cDC1	3
	Isotype	C6_C9_cDC1	9
	Isotype	C6_C9_cDC1	2
	Isotype	C6_C9_cDC1	3
	Isotype	C6_C9_cDC1	3
	Isotype	C6_C9_cDC1	4
	Isotype	C6_C9_cDC1	5
	Isotype	C6_C9_cDC1	2
	Isotype	C6_C9_cDC1	3
	Isotype	C6_C9_cDC1	6
	Isotype	C6_C9_cDC1	4
	Isotype	C6_C9_cDC1	1
	Isotype	C6_C9_cDC1	1
	Isotype	C6_C9_cDC1	3
	Isotype	C6_C9_cDC1	5
	Isotype	C6_C9_cDC1	5
	Isotype	C6_C9_cDC1	8
	Isotype	C6_C9_cDC1	1
	Isotype	C6_C9_cDC1	1
	Isotype	C6_C9_cDC1	4
	Isotype	C6_C9_cDC1	5
	Isotype	C6_C9_cDC1	10
	Isotype	C6_C9_cDC1	5
	Isotype	C6_C9_cDC1	2
	Isotype	C6_C9_cDC1	7
	Isotype	C6_C9_cDC1	14
	Isotype	C6_C9_cDC1	10
	Isotype	C6_C9_cDC1	2
	Isotype	C6_C9_cDC1	2
	Isotype	C6_C9_cDC1	4
	Isotype	C6_C9_cDC1	5
	Isotype	C6_C9_cDC1	6
	Isotype	C6_C9_cDC1	4
	Isotype	C6_C9_cDC1	8
	Isotype	C6_C9_cDC1	1
	Isotype	C6_C9_cDC1	5
	Isotype	C6_C9_cDC1	1
	Isotype	C6_C9_cDC1	9
	Isotype	C6_C9_cDC1	8
	Isotype	C6_C9_cDC1	5
	Isotype	C6_C9_cDC1	5
	Isotype	C6_C9_cDC1	3
	Isotype	C6_C9_cDC1	4
	Isotype	C6_C9_cDC1	5
	Isotype	C6_C9_cDC1	3
	Isotype	C6_C9_cDC1	6
	Isotype	C6_C9_cDC1	6
	Isotype	C6_C9_cDC1	2
	Isotype	C6_C9_cDC1	6
	Isotype	C6_C9_cDC1	6
	Isotype	C6_C9_cDC1	2
	Isotype	C6_C9_cDC1	3
	Isotype	C6_C9_cDC1	1
	Isotype	C6_C9_cDC1	18
	Isotype	C6_C9_cDC1	7
	Isotype	C6_C9_cDC1	4
	Isotype	C6_C9_cDC1	7
	Isotype	C6_C9_cDC1	2
	Isotype	C6_C9_cDC1	6
	Isotype	C6_C9_cDC1	14
	Isotype	C6_C9_cDC1	2
	Isotype	C6_C9_cDC1	11
	Isotype	C6_C9_cDC1	19
	Isotype	C7_C8_pDC	4
	Isotype	C7_C8_pDC	5
	Isotype	C7_C8_pDC	8
	Isotype	C7_C8_pDC	6
	Isotype	C7_C8_pDC	3
	Isotype	C7_C8_pDC	8
	Isotype	C7_C8_pDC	2
	Isotype	C7_C8_pDC	8
	Isotype	C7_C8_pDC	5
	Isotype	C7_C8_pDC	2
	Isotype	C7_C8_pDC	8
	Isotype	C7_C8_pDC	4
	Isotype	C7_C8_pDC	3
	Isotype	C7_C8_pDC	7
	Isotype	C7_C8_pDC	5
	Isotype	C7_C8_pDC	4
	Isotype	C7_C8_pDC	4
	Isotype	C7_C8_pDC	2
	Isotype	C7_C8_pDC	6
	Isotype	C7_C8_pDC	3
	Isotype	C7_C8_pDC	4
	Isotype	C7_C8_pDC	3
	Isotype	C7_C8_pDC	5
	Isotype	C7_C8_pDC	18
	Isotype	C7_C8_pDC	7
	Isotype	C7_C8_pDC	2
	Isotype	C7_C8_pDC	3
	Isotype	C7_C8_pDC	9
	Isotype	C7_C8_pDC	8
	Isotype	C7_C8_pDC	3
	Isotype	C7_C8_pDC	1
	Isotype	C7_C8_pDC	6
	Isotype	C7_C8_pDC	1
	Isotype	C7_C8_pDC	3
	Isotype	C7_C8_pDC	1
	Isotype	C7_C8_pDC	4
	Isotype	C7_C8_pDC	9
	Isotype	C7_C8_pDC	5
	Isotype	C7_C8_pDC	3
	Isotype	C7_C8_pDC	6
	Isotype	C7_C8_pDC	6
	Isotype	C7_C8_pDC	4
	Isotype	C7_C8_pDC	9
	Isotype	C7_C8_pDC	1
	Isotype	C7_C8_pDC	1
	Isotype	C7_C8_pDC	4
	Isotype	C7_C8_pDC	9
	Isotype	C7_C8_pDC	2
	Isotype	C7_C8_pDC	7
	Isotype	C7_C8_pDC	12
	Isotype	C7_C8_pDC	8
	Isotype	C7_C8_pDC	5
	Isotype	C7_C8_pDC	14
	Isotype	C7_C8_pDC	2
	Isotype	C7_C8_pDC	3
	Isotype	C7_C8_pDC	4
	Isotype	C7_C8_pDC	5
	Isotype	C7_C8_pDC	8
	Isotype	C7_C8_pDC	2
	Isotype	C7_C8_pDC	5
	Isotype	C7_C8_pDC	3
	Isotype	C7_C8_pDC	11
	Isotype	C7_C8_pDC	15
	Isotype	C7_C8_pDC	3
	Isotype	C7_C8_pDC	7
	Isotype	C7_C8_pDC	4
	Isotype	C7_C8_pDC	3
	Isotype	C7_C8_pDC	5
	Isotype	C7_C8_pDC	2
	Isotype	C7_C8_pDC	5
	Isotype	C7_C8_pDC	6
	Isotype	C7_C8_pDC	2
	Isotype	C7_C8_pDC	5
	Isotype	C7_C8_pDC	7
	Isotype	C7_C8_pDC	2
	Isotype	C7_C8_pDC	10
	Isotype	C7_C8_pDC	9
	Isotype	C7_C8_pDC	11
	Isotype	C7_C8_pDC	11
	Isotype	C7_C8_pDC	0
	Isotype	C7_C8_pDC	7
	Isotype	C7_C8_pDC	2
	Isotype	C7_C8_pDC	6
	Isotype	C7_C8_pDC	3
	Isotype	C7_C8_pDC	4
	Isotype	C7_C8_pDC	4
	Isotype	C7_C8_pDC	3
	Isotype	C7_C8_pDC	11
	Isotype	C7_C8_pDC	5
	Isotype	C7_C8_pDC	11
	Isotype	C7_C8_pDC	6
	Isotype	C7_C8_pDC	7
	Isotype	C7_C8_pDC	3
	Isotype	C7_C8_pDC	2
	Isotype	C7_C8_pDC	5
	Isotype	C7_C8_pDC	3
	Isotype	C7_C8_pDC	6
	Isotype	C7_C8_pDC	6
	Isotype	C7_C8_pDC	3
	Isotype	C7_C8_pDC	4
	Isotype	mainC1_Bcell	11
	Isotype	mainC1_Bcell	5
	Isotype	mainC1_Bcell	5
	Isotype	mainC1_Bcell	3
	Isotype	mainC1_Bcell	7
	Isotype	mainC1_Bcell	3
	Isotype	mainC1_Bcell	3
	Isotype	mainC1_Bcell	8
	Isotype	mainC1_Bcell	3
	Isotype	mainC1_Bcell	1
	Isotype	mainC1_Bcell	7
	Isotype	mainC1_Bcell	4
	Isotype	mainC1_Bcell	3
	Isotype	mainC1_Bcell	1
	Isotype	mainC1_Bcell	3
	Isotype	mainC1_Bcell	5
	Isotype	mainC1_Bcell	3
	Isotype	mainC1_Bcell	0
	Isotype	mainC1_Bcell	4
	Isotype	mainC1_Bcell	2
	Isotype	mainC1_Bcell	3
	Isotype	mainC1_Bcell	4
	Isotype	mainC1_Bcell	3
	Isotype	mainC1_Bcell	7
	Isotype	mainC1_Bcell	3
	Isotype	mainC1_Bcell	3
	Isotype	mainC1_Bcell	10
	Isotype	mainC1_Bcell	11
	Isotype	mainC1_Bcell	5
	Isotype	mainC1_Bcell	6
	Isotype	mainC1_Bcell	0
	Isotype	mainC1_Bcell	2
	Isotype	mainC1_Bcell	3
	Isotype	mainC1_Bcell	8
	Isotype	mainC1_Bcell	4
	Isotype	mainC1_Bcell	5
	Isotype	mainC1_Bcell	6
	Isotype	mainC1_Bcell	6
	Isotype	mainC1_Bcell	3
	Isotype	mainC1_Bcell	2
	Isotype	mainC1_Bcell	5
	Isotype	mainC1_Bcell	7
	Isotype	mainC1_Bcell	3
	Isotype	mainC1_Bcell	4
	Isotype	mainC1_Bcell	2
	Isotype	mainC1_Bcell	2
	Isotype	mainC1_Bcell	4
	Isotype	mainC1_Bcell	8
	Isotype	mainC1_Bcell	1
	Isotype	mainC1_Bcell	3
	Isotype	mainC1_Bcell	5
	Isotype	mainC1_Bcell	2
	Isotype	mainC1_Bcell	8
	Isotype	mainC1_Bcell	11
	Isotype	mainC1_Bcell	7
	Isotype	mainC1_Bcell	6
	Isotype	mainC1_Bcell	5
	Isotype	mainC1_Bcell	5
	Isotype	mainC1_Bcell	7
	Isotype	mainC1_Bcell	6
	Isotype	mainC1_Bcell	5
	Isotype	mainC1_Bcell	4
	Isotype	mainC1_Bcell	3
	Isotype	mainC1_Bcell	2
	Isotype	mainC1_Bcell	3
	Isotype	mainC1_Bcell	7
	Isotype	mainC1_Bcell	3
	Isotype	mainC1_Bcell	0
	Isotype	mainC1_Bcell	4
	Isotype	mainC1_Bcell	4
	Isotype	mainC1_Bcell	3
	Isotype	mainC1_Bcell	5
	Isotype	mainC1_Bcell	6
	Isotype	mainC1_Bcell	1
	Isotype	mainC1_Bcell	2
	Isotype	mainC1_Bcell	4
	Isotype	mainC1_Bcell	3
	Isotype	mainC1_Bcell	3
	Isotype	mainC1_Bcell	2
	Isotype	mainC1_Bcell	5
	Isotype	mainC1_Bcell	12
	Isotype	mainC1_Bcell	1
	Isotype	mainC1_Bcell	2
	Isotype	mainC1_Bcell	7
	Isotype	mainC1_Bcell	4
	Isotype	mainC1_Bcell	3
	Isotype	mainC1_Bcell	10
	Isotype	mainC1_Bcell	7
	Isotype	mainC1_Bcell	5
	Isotype	mainC1_Bcell	3
	Isotype	mainC1_Bcell	2
	Isotype	mainC1_Bcell	5
	Isotype	mainC1_Bcell	6
	Isotype	mainC1_Bcell	3
	Isotype	mainC1_Bcell	1
	Isotype	mainC1_Bcell	8
	Isotype	mainC1_Bcell	0
	Isotype	mainC1_Bcell	2
	Isotype	mainC1_Bcell	3
	Isotype	mainC1_Bcell	3
	Isotype	mainC17_plasmacell	7
	Isotype	mainC17_plasmacell	3
	Isotype	mainC17_plasmacell	9
	Isotype	mainC17_plasmacell	5
	Isotype	mainC17_plasmacell	9
	Isotype	mainC17_plasmacell	1
	Isotype	mainC17_plasmacell	5
	Isotype	mainC17_plasmacell	4
	Isotype	mainC17_plasmacell	9
	Isotype	mainC17_plasmacell	6
	Isotype	mainC17_plasmacell	1
	Isotype	mainC17_plasmacell	7
	Isotype	mainC17_plasmacell	10
	Isotype	mainC17_plasmacell	6
	Isotype	mainC17_plasmacell	11
	Isotype	mainC17_plasmacell	4
	Isotype	mainC17_plasmacell	5
	Isotype	mainC17_plasmacell	9
	Isotype	mainC17_plasmacell	6
	Isotype	mainC17_plasmacell	5
	Isotype	mainC17_plasmacell	3
	Isotype	mainC17_plasmacell	8
	Isotype	mainC17_plasmacell	5
	Isotype	mainC17_plasmacell	5
	Isotype	mainC17_plasmacell	3
	Isotype	mainC17_plasmacell	6
	Isotype	mainC17_plasmacell	5
	Isotype	mainC17_plasmacell	5
	Isotype	mainC17_plasmacell	8
	Isotype	mainC17_plasmacell	7
	Isotype	mainC17_plasmacell	6
	Isotype	mainC17_plasmacell	6
	Isotype	mainC17_plasmacell	4
	Isotype	mainC17_plasmacell	5
	Isotype	mainC17_plasmacell	3
	Isotype	mainC17_plasmacell	4
	Isotype	mainC17_plasmacell	8
	Isotype	mainC17_plasmacell	7
	Isotype	mainC17_plasmacell	8
	Isotype	mainC17_plasmacell	6
	Isotype	mainC17_plasmacell	5
	Isotype	mainC17_plasmacell	9
	Isotype	mainC17_plasmacell	11
	Isotype	mainC17_plasmacell	6
	Isotype	mainC17_plasmacell	9
	Isotype	mainC17_plasmacell	8
	Isotype	mainC17_plasmacell	3
	Isotype	mainC17_plasmacell	11
	Isotype	mainC17_plasmacell	5
	Isotype	mainC17_plasmacell	5
	Isotype	mainC17_plasmacell	12
	Isotype	mainC17_plasmacell	4
	Isotype	mainC17_plasmacell	13
	Isotype	mainC17_plasmacell	10
	Isotype	mainC17_plasmacell	10
	Isotype	mainC17_plasmacell	6
	Isotype	mainC17_plasmacell	4
	Isotype	mainC17_plasmacell	2
	Isotype	mainC17_plasmacell	8
	Isotype	mainC17_plasmacell	10
	Isotype	mainC17_plasmacell	5
	Isotype	mainC17_plasmacell	5
	Isotype	mainC17_plasmacell	8
	Isotype	mainC17_plasmacell	12
	Isotype	mainC17_plasmacell	2
	Isotype	mainC17_plasmacell	8
	Isotype	mainC17_plasmacell	15
	Isotype	mainC17_plasmacell	3
	Isotype	mainC17_plasmacell	5
	Isotype	mainC17_plasmacell	2
	Isotype	mainC17_plasmacell	7
	Isotype	mainC17_plasmacell	3
	Isotype	mainC17_plasmacell	6
	Isotype	mainC17_plasmacell	9
	Isotype	mainC17_plasmacell	12
	Isotype	mainC17_plasmacell	3
	Isotype	mainC17_plasmacell	5
	Isotype	mainC17_plasmacell	4
	Isotype	mainC17_plasmacell	2
	Isotype	mainC17_plasmacell	11
	Isotype	mainC17_plasmacell	4
	Isotype	mainC17_plasmacell	1
	Isotype	mainC17_plasmacell	16
	Isotype	mainC17_plasmacell	6
	Isotype	mainC17_plasmacell	6
	Isotype	mainC17_plasmacell	6
	Isotype	mainC17_plasmacell	16
	Isotype	mainC17_plasmacell	9
	Isotype	mainC17_plasmacell	5
	Isotype	mainC17_plasmacell	11
	Isotype	mainC17_plasmacell	5
	Isotype	mainC17_plasmacell	5
	Isotype	mainC17_plasmacell	11
	Isotype	mainC17_plasmacell	6
	Isotype	mainC17_plasmacell	11
	Isotype	mainC17_plasmacell	9
	Isotype	mainC17_plasmacell	12
	Isotype	mainC17_plasmacell	3
	Isotype	mainC17_plasmacell	4
	Isotype	mainC17_plasmacell	3
	Isotype	mainC7_mast	8
	Isotype	mainC7_mast	5
	Isotype	mainC7_mast	11
	Isotype	mainC7_mast	13
	Isotype	mainC7_mast	9
	Isotype	mainC7_mast	16
	Isotype	mainC7_mast	8
	Isotype	mainC7_mast	14
	Isotype	mainC7_mast	7
	Isotype	mainC7_mast	11
	Isotype	mainC7_mast	13
	Isotype	mainC7_mast	13
	Isotype	mainC7_mast	11
	Isotype	mainC7_mast	8
	Isotype	mainC7_mast	24
	Isotype	mainC7_mast	14
	Isotype	mainC7_mast	16
	Isotype	mainC7_mast	11
	Isotype	mainC7_mast	15
	Isotype	mainC7_mast	15
	Isotype	mainC7_mast	6
	Isotype	mainC7_mast	7
	Isotype	mainC7_mast	9
	Isotype	mainC7_mast	10
	Isotype	mainC7_mast	15
	Isotype	mainC7_mast	8
	Isotype	mainC7_mast	9
	Isotype	mainC7_mast	7
	Isotype	mainC7_mast	10
	Isotype	mainC7_mast	13
	Isotype	mainC7_mast	11
	Isotype	mainC7_mast	10
	Isotype	mainC7_mast	2
	Isotype	mainC7_mast	5
	Isotype	mainC7_mast	15
	Isotype	mainC7_mast	12
	Isotype	mainC7_mast	9
	Isotype	mainC7_mast	9
	Isotype	mainC7_mast	13
	Isotype	mainC7_mast	15
	Isotype	mainC7_mast	12
	Isotype	mainC7_mast	12
	Isotype	mainC7_mast	13
	Isotype	mainC7_mast	8
	Isotype	mainC7_mast	10
	Isotype	mainC7_mast	8
	Isotype	mainC7_mast	18
	Isotype	mainC7_mast	9
	Isotype	mainC7_mast	8
	Isotype	mainC7_mast	19
	Isotype	mainC7_mast	14
	Isotype	mainC7_mast	12
	Isotype	mainC7_mast	13
	Isotype	mainC7_mast	15
	Isotype	mainC7_mast	8
	Isotype	mainC7_mast	17
	Isotype	mainC7_mast	19
	Isotype	mainC7_mast	16
	Isotype	mainC7_mast	14
	Isotype	mainC7_mast	14
	Isotype	mainC7_mast	9
	Isotype	mainC7_mast	13
	Isotype	mainC7_mast	11
	Isotype	mainC7_mast	17
	Isotype	mainC7_mast	12
	Isotype	mainC7_mast	14
	Isotype	mainC7_mast	7
	Isotype	mainC7_mast	7
	Isotype	mainC7_mast	15
	Isotype	mainC7_mast	5
	Isotype	mainC7_mast	17
	Isotype	mainC7_mast	9
	Isotype	mainC7_mast	8
	Isotype	mainC7_mast	10
	Isotype	mainC7_mast	15
	Isotype	mainC7_mast	22
	Isotype	mainC7_mast	10
	Isotype	mainC7_mast	7
	Isotype	mainC7_mast	14
	Isotype	mainC7_mast	14
	Isotype	mainC7_mast	12
	Isotype	mainC7_mast	7
	Isotype	mainC7_mast	13
	Isotype	mainC7_mast	14
	Isotype	mainC7_mast	9
	Isotype	mainC7_mast	9
	Isotype	mainC7_mast	14
	Isotype	mainC7_mast	8
	Isotype	mainC7_mast	13
	Isotype	mainC7_mast	5
	Isotype	mainC7_mast	14
	Isotype	mainC7_mast	10
	Isotype	mainC7_mast	10
	Isotype	mainC7_mast	14
	Isotype	mainC7_mast	11
	Isotype	mainC7_mast	12
	Isotype	mainC7_mast	27
	Isotype	mainC7_mast	10
	Isotype	mainC7_mast	10
	Isotype	mainC7_mast	18
	Isotype	mainC10_neutrophils	9
	Isotype	mainC10_neutrophils	6
	Isotype	mainC10_neutrophils	10
	Isotype	mainC10_neutrophils	8
	Isotype	mainC10_neutrophils	7
	Isotype	mainC10_neutrophils	5
	Isotype	mainC10_neutrophils	6
	Isotype	mainC10_neutrophils	12
	Isotype	mainC10_neutrophils	10
	Isotype	mainC10_neutrophils	10
	Isotype	mainC10_neutrophils	7
	Isotype	mainC10_neutrophils	10
	Isotype	mainC10_neutrophils	8
	Isotype	mainC10_neutrophils	6
	Isotype	mainC10_neutrophils	8
	Isotype	mainC10_neutrophils	7
	Isotype	mainC10_neutrophils	5
	Isotype	mainC10_neutrophils	7
	Isotype	mainC10_neutrophils	10
	Isotype	mainC10_neutrophils	7
	Isotype	mainC10_neutrophils	6
	Isotype	mainC10_neutrophils	9
	Isotype	mainC10_neutrophils	7
	Isotype	mainC10_neutrophils	4
	Isotype	mainC10_neutrophils	4
	Isotype	mainC10_neutrophils	8
	Isotype	mainC10_neutrophils	10
	Isotype	mainC10_neutrophils	8
	Isotype	mainC10_neutrophils	5
	Isotype	mainC10_neutrophils	11
	Isotype	mainC10_neutrophils	6
	Isotype	mainC10_neutrophils	9
	Isotype	mainC10_neutrophils	8
	Isotype	mainC10_neutrophils	5
	Isotype	mainC10_neutrophils	12
	Isotype	mainC10_neutrophils	5
	Isotype	mainC10_neutrophils	16
	Isotype	mainC10_neutrophils	6
	Isotype	mainC10_neutrophils	7
	Isotype	mainC10_neutrophils	10
	Isotype	mainC10_neutrophils	5
	Isotype	mainC10_neutrophils	8
	Isotype	mainC10_neutrophils	7
	Isotype	mainC10_neutrophils	8
	Isotype	mainC10_neutrophils	4
	Isotype	mainC10_neutrophils	8
	Isotype	mainC10_neutrophils	5
	Isotype	mainC10_neutrophils	6
	Isotype	mainC10_neutrophils	7
	Isotype	mainC10_neutrophils	3
	Isotype	mainC10_neutrophils	5
	Isotype	mainC10_neutrophils	10
	Isotype	mainC10_neutrophils	7
	Isotype	mainC10_neutrophils	10
	Isotype	mainC10_neutrophils	11
	Isotype	mainC10_neutrophils	6
	Isotype	mainC10_neutrophils	9
	Isotype	mainC10_neutrophils	6
	Isotype	mainC10_neutrophils	9
	Isotype	mainC10_neutrophils	7
	Isotype	mainC10_neutrophils	11
	Isotype	mainC10_neutrophils	3
	Isotype	mainC10_neutrophils	5
	Isotype	mainC10_neutrophils	8
	Isotype	mainC10_neutrophils	4
	Isotype	mainC10_neutrophils	7
	Isotype	mainC10_neutrophils	5
	Isotype	mainC10_neutrophils	3
	Isotype	mainC10_neutrophils	4
	Isotype	mainC10_neutrophils	10
	Isotype	mainC10_neutrophils	2
	Isotype	mainC10_neutrophils	10
	Isotype	mainC10_neutrophils	6
	Isotype	mainC10_neutrophils	7
	Isotype	mainC10_neutrophils	9
	Isotype	mainC10_neutrophils	6
	Isotype	mainC10_neutrophils	7
	Isotype	mainC10_neutrophils	12
	Isotype	mainC10_neutrophils	5
	Isotype	mainC10_neutrophils	6
	Isotype	mainC10_neutrophils	7
	Isotype	mainC10_neutrophils	13
	Isotype	mainC10_neutrophils	12
	Isotype	mainC10_neutrophils	10
	Isotype	mainC10_neutrophils	2
	Isotype	mainC10_neutrophils	7
	Isotype	mainC10_neutrophils	9
	Isotype	mainC10_neutrophils	6
	Isotype	mainC10_neutrophils	7
	Isotype	mainC10_neutrophils	8
	Isotype	mainC10_neutrophils	6
	Isotype	mainC10_neutrophils	9
	Isotype	mainC10_neutrophils	10
	Isotype	mainC10_neutrophils	4
	Isotype	mainC10_neutrophils	7
	Isotype	mainC10_neutrophils	7
	Isotype	mainC10_neutrophils	9
	Isotype	mainC10_neutrophils	6
	Isotype	mainC10_neutrophils	6
	Isotype	mainC10_neutrophils	5
	Isotype	mainC20_epithelial	12
	Isotype	mainC20_epithelial	15
	Isotype	mainC20_epithelial	5
	Isotype	mainC20_epithelial	4
	Isotype	mainC20_epithelial	15
	Isotype	mainC20_epithelial	10
	Isotype	mainC20_epithelial	7
	Isotype	mainC20_epithelial	10
	Isotype	mainC20_epithelial	3
	Isotype	mainC20_epithelial	10
	Isotype	mainC20_epithelial	18
	Isotype	mainC20_epithelial	14
	Isotype	mainC20_epithelial	4
	Isotype	mainC20_epithelial	4
	Isotype	mainC20_epithelial	5
	Isotype	mainC20_epithelial	10
	Isotype	mainC20_epithelial	5
	Isotype	mainC20_epithelial	8
	Isotype	mainC20_epithelial	13
	Isotype	mainC20_epithelial	4
	Isotype	mainC20_epithelial	3
	Isotype	mainC20_epithelial	14
	Isotype	mainC20_epithelial	10
	Isotype	mainC20_epithelial	10
	Isotype	mainC20_epithelial	6
	Isotype	mainC20_epithelial	8
	Isotype	mainC20_epithelial	16
	Isotype	mainC20_epithelial	11
	Isotype	mainC20_epithelial	14
	Isotype	mainC20_epithelial	16
	Isotype	mainC20_epithelial	6
	Isotype	mainC20_epithelial	19
	Isotype	mainC20_epithelial	20
	Isotype	mainC20_epithelial	10
	Isotype	mainC20_epithelial	8
	Isotype	mainC20_epithelial	8
	Isotype	mainC20_epithelial	7
	Isotype	mainC20_epithelial	6
	Isotype	mainC20_epithelial	13
	Isotype	mainC20_epithelial	4
	Isotype	mainC20_epithelial	12
	Isotype	mainC20_epithelial	4
	Isotype	mainC20_epithelial	4
	Isotype	mainC20_epithelial	8
	Isotype	mainC20_epithelial	10
	Isotype	mainC20_epithelial	10
	Isotype	mainC20_epithelial	9
	Isotype	mainC20_epithelial	11
	Isotype	mainC20_epithelial	5
	Isotype	mainC20_epithelial	11
	Isotype	mainC20_epithelial	7
	Isotype	mainC20_epithelial	9
	Isotype	mainC20_epithelial	8
	Isotype	mainC20_epithelial	7
	Isotype	mainC20_epithelial	16
	Isotype	mainC20_epithelial	10
	Isotype	mainC20_epithelial	12
	Isotype	mainC20_epithelial	5
	Isotype	mainC20_epithelial	10
	Isotype	mainC20_epithelial	3
	Isotype	mainC20_epithelial	7
	Isotype	mainC20_epithelial	5
	Isotype	mainC20_epithelial	3
	Isotype	mainC20_epithelial	4
	Isotype	mainC20_epithelial	8
	Isotype	mainC20_epithelial	3
	Isotype	mainC20_epithelial	3
	Isotype	mainC20_epithelial	7
	Isotype	mainC20_epithelial	5
	Isotype	mainC20_epithelial	8
	Isotype	mainC20_epithelial	8
	Isotype	mainC20_epithelial	10
	Isotype	mainC20_epithelial	14
	Isotype	mainC20_epithelial	10
	Isotype	mainC20_epithelial	12
	Isotype	mainC20_epithelial	5
	Isotype	mainC20_epithelial	11
	Isotype	mainC20_epithelial	8
	Isotype	mainC20_epithelial	17
	Isotype	mainC20_epithelial	7
	Isotype	mainC20_epithelial	13
	Isotype	mainC20_epithelial	16
	Isotype	mainC20_epithelial	8
	Isotype	mainC20_epithelial	9
	Isotype	mainC20_epithelial	9
	Isotype	mainC20_epithelial	7
	Isotype	mainC20_epithelial	9
	Isotype	mainC20_epithelial	12
	Isotype	mainC20_epithelial	17
	Isotype	mainC20_epithelial	15
	Isotype	mainC20_epithelial	3
	Isotype	mainC20_epithelial	11
	Isotype	mainC20_epithelial	10
	Isotype	mainC20_epithelial	13
	Isotype	mainC20_epithelial	8
	Isotype	mainC20_epithelial	2
	Isotype	mainC20_epithelial	4
	Isotype	mainC20_epithelial	11
	Isotype	mainC20_epithelial	12
	Isotype	mainC20_epithelial	5
	Isotype	CD4_C0	10
	Isotype	CD4_C0	8
	Isotype	CD4_C0	6
	Isotype	CD4_C0	13
	Isotype	CD4_C0	6
	Isotype	CD4_C0	8
	Isotype	CD4_C0	13
	Isotype	CD4_C0	10
	Isotype	CD4_C0	10
	Isotype	CD4_C0	8
	Isotype	CD4_C0	14
	Isotype	CD4_C0	15
	Isotype	CD4_C0	9
	Isotype	CD4_C0	8
	Isotype	CD4_C0	7
	Isotype	CD4_C0	13
	Isotype	CD4_C0	12
	Isotype	CD4_C0	11
	Isotype	CD4_C0	9
	Isotype	CD4_C0	4
	Isotype	CD4_C0	9
	Isotype	CD4_C0	14
	Isotype	CD4_C0	7
	Isotype	CD4_C0	11
	Isotype	CD4_C0	8
	Isotype	CD4_C0	4
	Isotype	CD4_C0	11
	Isotype	CD4_C0	15
	Isotype	CD4_C0	9
	Isotype	CD4_C0	15
	Isotype	CD4_C0	5
	Isotype	CD4_C0	15
	Isotype	CD4_C0	11
	Isotype	CD4_C0	12
	Isotype	CD4_C0	12
	Isotype	CD4_C0	6
	Isotype	CD4_C0	14
	Isotype	CD4_C0	15
	Isotype	CD4_C0	10
	Isotype	CD4_C0	7
	Isotype	CD4_C0	11
	Isotype	CD4_C0	10
	Isotype	CD4_C0	11
	Isotype	CD4_C0	10
	Isotype	CD4_C0	13
	Isotype	CD4_C0	11
	Isotype	CD4_C0	10
	Isotype	CD4_C0	11
	Isotype	CD4_C0	6
	Isotype	CD4_C0	5
	Isotype	CD4_C0	12
	Isotype	CD4_C0	7
	Isotype	CD4_C0	13
	Isotype	CD4_C0	11
	Isotype	CD4_C0	8
	Isotype	CD4_C0	9
	Isotype	CD4_C0	7
	Isotype	CD4_C0	4
	Isotype	CD4_C0	7
	Isotype	CD4_C0	6
	Isotype	CD4_C0	7
	Isotype	CD4_C0	8
	Isotype	CD4_C0	5
	Isotype	CD4_C0	9
	Isotype	CD4_C0	9
	Isotype	CD4_C0	11
	Isotype	CD4_C0	5
	Isotype	CD4_C0	8
	Isotype	CD4_C0	6
	Isotype	CD4_C0	6
	Isotype	CD4_C0	7
	Isotype	CD4_C0	6
	Isotype	CD4_C0	10
	Isotype	CD4_C0	11
	Isotype	CD4_C0	8
	Isotype	CD4_C0	5
	Isotype	CD4_C0	7
	Isotype	CD4_C0	6
	Isotype	CD4_C0	14
	Isotype	CD4_C0	8
	Isotype	CD4_C0	13
	Isotype	CD4_C0	9
	Isotype	CD4_C0	8
	Isotype	CD4_C0	8
	Isotype	CD4_C0	14
	Isotype	CD4_C0	8
	Isotype	CD4_C0	6
	Isotype	CD4_C0	5
	Isotype	CD4_C0	5
	Isotype	CD4_C0	14
	Isotype	CD4_C0	7
	Isotype	CD4_C0	10
	Isotype	CD4_C0	5
	Isotype	CD4_C0	14
	Isotype	CD4_C0	11
	Isotype	CD4_C0	11
	Isotype	CD4_C0	12
	Isotype	CD4_C0	10
	Isotype	CD4_C0	12
	Isotype	CD4_C0	9
	Isotype	CD4_C1	16
	Isotype	CD4_C1	11
	Isotype	CD4_C1	7
	Isotype	CD4_C1	13
	Isotype	CD4_C1	14
	Isotype	CD4_C1	8
	Isotype	CD4_C1	7
	Isotype	CD4_C1	9
	Isotype	CD4_C1	12
	Isotype	CD4_C1	12
	Isotype	CD4_C1	5
	Isotype	CD4_C1	12
	Isotype	CD4_C1	9
	Isotype	CD4_C1	2
	Isotype	CD4_C1	10
	Isotype	CD4_C1	9
	Isotype	CD4_C1	14
	Isotype	CD4_C1	6
	Isotype	CD4_C1	15
	Isotype	CD4_C1	5
	Isotype	CD4_C1	7
	Isotype	CD4_C1	14
	Isotype	CD4_C1	8
	Isotype	CD4_C1	9
	Isotype	CD4_C1	5
	Isotype	CD4_C1	6
	Isotype	CD4_C1	14
	Isotype	CD4_C1	16
	Isotype	CD4_C1	7
	Isotype	CD4_C1	9
	Isotype	CD4_C1	10
	Isotype	CD4_C1	18
	Isotype	CD4_C1	16
	Isotype	CD4_C1	11
	Isotype	CD4_C1	9
	Isotype	CD4_C1	7
	Isotype	CD4_C1	15
	Isotype	CD4_C1	8
	Isotype	CD4_C1	13
	Isotype	CD4_C1	6
	Isotype	CD4_C1	9
	Isotype	CD4_C1	8
	Isotype	CD4_C1	12
	Isotype	CD4_C1	3
	Isotype	CD4_C1	15
	Isotype	CD4_C1	8
	Isotype	CD4_C1	8
	Isotype	CD4_C1	9
	Isotype	CD4_C1	11
	Isotype	CD4_C1	5
	Isotype	CD4_C1	7
	Isotype	CD4_C1	9
	Isotype	CD4_C1	4
	Isotype	CD4_C1	7
	Isotype	CD4_C1	7
	Isotype	CD4_C1	11
	Isotype	CD4_C1	8
	Isotype	CD4_C1	5
	Isotype	CD4_C1	14
	Isotype	CD4_C1	9
	Isotype	CD4_C1	9
	Isotype	CD4_C1	12
	Isotype	CD4_C1	4
	Isotype	CD4_C1	5
	Isotype	CD4_C1	3
	Isotype	CD4_C1	7
	Isotype	CD4_C1	5
	Isotype	CD4_C1	5
	Isotype	CD4_C1	7
	Isotype	CD4_C1	4
	Isotype	CD4_C1	5
	Isotype	CD4_C1	9
	Isotype	CD4_C1	10
	Isotype	CD4_C1	9
	Isotype	CD4_C1	8
	Isotype	CD4_C1	6
	Isotype	CD4_C1	14
	Isotype	CD4_C1	15
	Isotype	CD4_C1	17
	Isotype	CD4_C1	3
	Isotype	CD4_C1	13
	Isotype	CD4_C1	12
	Isotype	CD4_C1	11
	Isotype	CD4_C1	12
	Isotype	CD4_C1	13
	Isotype	CD4_C1	8
	Isotype	CD4_C1	9
	Isotype	CD4_C1	5
	Isotype	CD4_C1	13
	Isotype	CD4_C1	15
	Isotype	CD4_C1	7
	Isotype	CD4_C1	13
	Isotype	CD4_C1	6
	Isotype	CD4_C1	17
	Isotype	CD4_C1	10
	Isotype	CD4_C1	9
	Isotype	CD4_C1	7
	Isotype	CD4_C1	11
	Isotype	CD4_C1	12
	Isotype	CD4_C1	10
	Isotype	CD4_C2	21
	Isotype	CD4_C2	13
	Isotype	CD4_C2	7
	Isotype	CD4_C2	13
	Isotype	CD4_C2	12
	Isotype	CD4_C2	16
	Isotype	CD4_C2	24
	Isotype	CD4_C2	14
	Isotype	CD4_C2	18
	Isotype	CD4_C2	17
	Isotype	CD4_C2	6
	Isotype	CD4_C2	15
	Isotype	CD4_C2	21
	Isotype	CD4_C2	10
	Isotype	CD4_C2	15
	Isotype	CD4_C2	20
	Isotype	CD4_C2	19
	Isotype	CD4_C2	10
	Isotype	CD4_C2	13
	Isotype	CD4_C2	14
	Isotype	CD4_C2	4
	Isotype	CD4_C2	19
	Isotype	CD4_C2	8
	Isotype	CD4_C2	9
	Isotype	CD4_C2	4
	Isotype	CD4_C2	6
	Isotype	CD4_C2	19
	Isotype	CD4_C2	13
	Isotype	CD4_C2	9
	Isotype	CD4_C2	26
	Isotype	CD4_C2	7
	Isotype	CD4_C2	13
	Isotype	CD4_C2	13
	Isotype	CD4_C2	10
	Isotype	CD4_C2	7
	Isotype	CD4_C2	10
	Isotype	CD4_C2	13
	Isotype	CD4_C2	22
	Isotype	CD4_C2	21
	Isotype	CD4_C2	14
	Isotype	CD4_C2	12
	Isotype	CD4_C2	12
	Isotype	CD4_C2	22
	Isotype	CD4_C2	14
	Isotype	CD4_C2	17
	Isotype	CD4_C2	19
	Isotype	CD4_C2	14
	Isotype	CD4_C2	12
	Isotype	CD4_C2	11
	Isotype	CD4_C2	12
	Isotype	CD4_C2	9
	Isotype	CD4_C2	12
	Isotype	CD4_C2	18
	Isotype	CD4_C2	16
	Isotype	CD4_C2	12
	Isotype	CD4_C2	7
	Isotype	CD4_C2	7
	Isotype	CD4_C2	12
	Isotype	CD4_C2	16
	Isotype	CD4_C2	9
	Isotype	CD4_C2	9
	Isotype	CD4_C2	12
	Isotype	CD4_C2	15
	Isotype	CD4_C2	16
	Isotype	CD4_C2	11
	Isotype	CD4_C2	11
	Isotype	CD4_C2	15
	Isotype	CD4_C2	14
	Isotype	CD4_C2	8
	Isotype	CD4_C2	5
	Isotype	CD4_C2	16
	Isotype	CD4_C2	10
	Isotype	CD4_C2	12
	Isotype	CD4_C2	13
	Isotype	CD4_C2	10
	Isotype	CD4_C2	6
	Isotype	CD4_C2	8
	Isotype	CD4_C2	17
	Isotype	CD4_C2	12
	Isotype	CD4_C2	13
	Isotype	CD4_C2	12
	Isotype	CD4_C2	12
	Isotype	CD4_C2	15
	Isotype	CD4_C2	7
	Isotype	CD4_C2	12
	Isotype	CD4_C2	13
	Isotype	CD4_C2	11
	Isotype	CD4_C2	19
	Isotype	CD4_C2	13
	Isotype	CD4_C2	10
	Isotype	CD4_C2	21
	Isotype	CD4_C2	15
	Isotype	CD4_C2	11
	Isotype	CD4_C2	15
	Isotype	CD4_C2	16
	Isotype	CD4_C2	14
	Isotype	CD4_C2	15
	Isotype	CD4_C2	12
	Isotype	CD4_C2	12
	Isotype	CD4_C2	14
	Isotype	CD4_C3	7
	Isotype	CD4_C3	1
	Isotype	CD4_C3	4
	Isotype	CD4_C3	0
	Isotype	CD4_C3	4
	Isotype	CD4_C3	14
	Isotype	CD4_C3	11
	Isotype	CD4_C3	1
	Isotype	CD4_C3	6
	Isotype	CD4_C3	0
	Isotype	CD4_C3	9
	Isotype	CD4_C3	0
	Isotype	CD4_C3	3
	Isotype	CD4_C3	16
	Isotype	CD4_C3	11
	Isotype	CD4_C3	6
	Isotype	CD4_C3	2
	Isotype	CD4_C3	8
	Isotype	CD4_C3	3
	Isotype	CD4_C3	2
	Isotype	CD4_C3	2
	Isotype	CD4_C3	5
	Isotype	CD4_C3	4
	Isotype	CD4_C3	6
	Isotype	CD4_C3	9
	Isotype	CD4_C3	2
	Isotype	CD4_C3	9
	Isotype	CD4_C3	10
	Isotype	CD4_C3	4
	Isotype	CD4_C3	1
	Isotype	CD4_C3	0
	Isotype	CD4_C3	5
	Isotype	CD4_C3	4
	Isotype	CD4_C3	5
	Isotype	CD4_C3	3
	Isotype	CD4_C3	12
	Isotype	CD4_C3	1
	Isotype	CD4_C3	3
	Isotype	CD4_C3	3
	Isotype	CD4_C3	4
	Isotype	CD4_C3	1
	Isotype	CD4_C3	12
	Isotype	CD4_C3	3
	Isotype	CD4_C3	14
	Isotype	CD4_C3	0
	Isotype	CD4_C3	2
	Isotype	CD4_C3	2
	Isotype	CD4_C3	3
	Isotype	CD4_C3	2
	Isotype	CD4_C3	1
	Isotype	CD4_C3	1
	Isotype	CD4_C3	3
	Isotype	CD4_C3	9
	Isotype	CD4_C3	3
	Isotype	CD4_C3	7
	Isotype	CD4_C3	5
	Isotype	CD4_C3	8
	Isotype	CD4_C3	2
	Isotype	CD4_C3	0
	Isotype	CD4_C3	7
	Isotype	CD4_C3	3
	Isotype	CD4_C3	0
	Isotype	CD4_C3	9
	Isotype	CD4_C3	2
	Isotype	CD4_C3	12
	Isotype	CD4_C3	6
	Isotype	CD4_C3	2
	Isotype	CD4_C3	3
	Isotype	CD4_C3	4
	Isotype	CD4_C3	5
	Isotype	CD4_C3	5
	Isotype	CD4_C3	11
	Isotype	CD4_C3	8
	Isotype	CD4_C3	12
	Isotype	CD4_C3	12
	Isotype	CD4_C3	5
	Isotype	CD4_C3	3
	Isotype	CD4_C3	8
	Isotype	CD4_C3	1
	Isotype	CD4_C3	7
	Isotype	CD4_C3	3
	Isotype	CD4_C3	9
	Isotype	CD4_C3	2
	Isotype	CD4_C3	5
	Isotype	CD4_C3	4
	Isotype	CD4_C3	1
	Isotype	CD4_C3	6
	Isotype	CD4_C3	8
	Isotype	CD4_C3	7
	Isotype	CD4_C3	11
	Isotype	CD4_C3	3
	Isotype	CD4_C3	0
	Isotype	CD4_C3	5
	Isotype	CD4_C3	1
	Isotype	CD4_C3	4
	Isotype	CD4_C3	2
	Isotype	CD4_C3	12
	Isotype	CD4_C3	6
	Isotype	CD4_C3	3
	Isotype	CD4_C3	2
	Isotype	CD4_C4	9
	Isotype	CD4_C4	1
	Isotype	CD4_C4	10
	Isotype	CD4_C4	1
	Isotype	CD4_C4	5
	Isotype	CD4_C4	12
	Isotype	CD4_C4	10
	Isotype	CD4_C4	2
	Isotype	CD4_C4	15
	Isotype	CD4_C4	5
	Isotype	CD4_C4	3
	Isotype	CD4_C4	6
	Isotype	CD4_C4	2
	Isotype	CD4_C4	7
	Isotype	CD4_C4	21
	Isotype	CD4_C4	12
	Isotype	CD4_C4	9
	Isotype	CD4_C4	11
	Isotype	CD4_C4	6
	Isotype	CD4_C4	10
	Isotype	CD4_C4	1
	Isotype	CD4_C4	2
	Isotype	CD4_C4	3
	Isotype	CD4_C4	7
	Isotype	CD4_C4	9
	Isotype	CD4_C4	8
	Isotype	CD4_C4	11
	Isotype	CD4_C4	8
	Isotype	CD4_C4	11
	Isotype	CD4_C4	5
	Isotype	CD4_C4	8
	Isotype	CD4_C4	4
	Isotype	CD4_C4	1
	Isotype	CD4_C4	4
	Isotype	CD4_C4	5
	Isotype	CD4_C4	10
	Isotype	CD4_C4	1
	Isotype	CD4_C4	5
	Isotype	CD4_C4	9
	Isotype	CD4_C4	3
	Isotype	CD4_C4	2
	Isotype	CD4_C4	9
	Isotype	CD4_C4	11
	Isotype	CD4_C4	10
	Isotype	CD4_C4	2
	Isotype	CD4_C4	0
	Isotype	CD4_C4	2
	Isotype	CD4_C4	4
	Isotype	CD4_C4	4
	Isotype	CD4_C4	2
	Isotype	CD4_C4	4
	Isotype	CD4_C4	1
	Isotype	CD4_C4	2
	Isotype	CD4_C4	0
	Isotype	CD4_C4	1
	Isotype	CD4_C4	11
	Isotype	CD4_C4	5
	Isotype	CD4_C4	16
	Isotype	CD4_C4	5
	Isotype	CD4_C4	8
	Isotype	CD4_C4	4
	Isotype	CD4_C4	12
	Isotype	CD4_C4	10
	Isotype	CD4_C4	1
	Isotype	CD4_C4	3
	Isotype	CD4_C4	5
	Isotype	CD4_C4	9
	Isotype	CD4_C4	5
	Isotype	CD4_C4	1
	Isotype	CD4_C4	12
	Isotype	CD4_C4	14
	Isotype	CD4_C4	3
	Isotype	CD4_C4	8
	Isotype	CD4_C4	7
	Isotype	CD4_C4	12
	Isotype	CD4_C4	22
	Isotype	CD4_C4	7
	Isotype	CD4_C4	16
	Isotype	CD4_C4	5
	Isotype	CD4_C4	3
	Isotype	CD4_C4	5
	Isotype	CD4_C4	10
	Isotype	CD4_C4	9
	Isotype	CD4_C4	6
	Isotype	CD4_C4	6
	Isotype	CD4_C4	16
	Isotype	CD4_C4	4
	Isotype	CD4_C4	10
	Isotype	CD4_C4	4
	Isotype	CD4_C4	11
	Isotype	CD4_C4	12
	Isotype	CD4_C4	3
	Isotype	CD4_C4	4
	Isotype	CD4_C4	0
	Isotype	CD4_C4	9
	Isotype	CD4_C4	11
	Isotype	CD4_C4	17
	Isotype	CD4_C4	7
	Isotype	CD4_C4	3
	Isotype	CD4_C4	6
	Isotype	CD4_C5	12
	Isotype	CD4_C5	4
	Isotype	CD4_C5	12
	Isotype	CD4_C5	7
	Isotype	CD4_C5	8
	Isotype	CD4_C5	6
	Isotype	CD4_C5	8
	Isotype	CD4_C5	7
	Isotype	CD4_C5	6
	Isotype	CD4_C5	6
	Isotype	CD4_C5	3
	Isotype	CD4_C5	10
	Isotype	CD4_C5	4
	Isotype	CD4_C5	1
	Isotype	CD4_C5	12
	Isotype	CD4_C5	4
	Isotype	CD4_C5	9
	Isotype	CD4_C5	5
	Isotype	CD4_C5	12
	Isotype	CD4_C5	4
	Isotype	CD4_C5	5
	Isotype	CD4_C5	10
	Isotype	CD4_C5	9
	Isotype	CD4_C5	10
	Isotype	CD4_C5	6
	Isotype	CD4_C5	4
	Isotype	CD4_C5	7
	Isotype	CD4_C5	10
	Isotype	CD4_C5	8
	Isotype	CD4_C5	6
	Isotype	CD4_C5	4
	Isotype	CD4_C5	14
	Isotype	CD4_C5	6
	Isotype	CD4_C5	10
	Isotype	CD4_C5	11
	Isotype	CD4_C5	4
	Isotype	CD4_C5	8
	Isotype	CD4_C5	3
	Isotype	CD4_C5	10
	Isotype	CD4_C5	5
	Isotype	CD4_C5	12
	Isotype	CD4_C5	9
	Isotype	CD4_C5	3
	Isotype	CD4_C5	5
	Isotype	CD4_C5	9
	Isotype	CD4_C5	3
	Isotype	CD4_C5	8
	Isotype	CD4_C5	3
	Isotype	CD4_C5	5
	Isotype	CD4_C5	12
	Isotype	CD4_C5	5
	Isotype	CD4_C5	6
	Isotype	CD4_C5	2
	Isotype	CD4_C5	6
	Isotype	CD4_C5	9
	Isotype	CD4_C5	11
	Isotype	CD4_C5	11
	Isotype	CD4_C5	4
	Isotype	CD4_C5	15
	Isotype	CD4_C5	6
	Isotype	CD4_C5	13
	Isotype	CD4_C5	8
	Isotype	CD4_C5	4
	Isotype	CD4_C5	8
	Isotype	CD4_C5	3
	Isotype	CD4_C5	8
	Isotype	CD4_C5	4
	Isotype	CD4_C5	4
	Isotype	CD4_C5	3
	Isotype	CD4_C5	8
	Isotype	CD4_C5	2
	Isotype	CD4_C5	9
	Isotype	CD4_C5	11
	Isotype	CD4_C5	6
	Isotype	CD4_C5	8
	Isotype	CD4_C5	11
	Isotype	CD4_C5	7
	Isotype	CD4_C5	9
	Isotype	CD4_C5	8
	Isotype	CD4_C5	7
	Isotype	CD4_C5	8
	Isotype	CD4_C5	4
	Isotype	CD4_C5	9
	Isotype	CD4_C5	7
	Isotype	CD4_C5	6
	Isotype	CD4_C5	5
	Isotype	CD4_C5	13
	Isotype	CD4_C5	10
	Isotype	CD4_C5	6
	Isotype	CD4_C5	7
	Isotype	CD4_C5	7
	Isotype	CD4_C5	13
	Isotype	CD4_C5	8
	Isotype	CD4_C5	4
	Isotype	CD4_C5	4
	Isotype	CD4_C5	6
	Isotype	CD4_C5	6
	Isotype	CD4_C5	4
[truncated: 15,202 more rows]

## Sheet: Fig.3
	Fig.3e								Fig.3g				Fig. 3h							Fig. 3i							Fig. 3k						Fig. 3l						Fig. 3m								Fig.3p
	Gene	Correlation_CD4	P.Value_CD4	Adjusted_P.value_CD4	Correlation_CD4	P.Value_CD8	Adjusted_P.value_CD8		cluster	monkeyID	pct_pos		cluster_id	pathway	Direction	PValue	FDR	significance_for_size		cluster_id	mean_control	mean_treatment	estimate_treatment_minus_control	std_error	p_two_sided		display_group	wave_id	condition_simple	monkeyID	mean_canonical_IFN_score		pathway	NGenes	Direction	PValue	FDR		paper_panel_label	reclustered_subcluster_id	gene_set_label	monkeyID	wave_id	condition_simple	mean_logCPM_gene_set		IDO1		IDO2
	IFNG	1	0	0	1	0	0		0	RB9	0		7	HALLMARK_ALLOGRAFT_REJECTION	Down	0.00187979	0.0469948	1.32795		0	0.0061325	0.0359011	0.0297686	0.0245479	0.291976		C12 subcluster 3	Grp1	control	RC7	-0.135905		REACTOME_AGGREPHAGY	29	Down	1.09114e-06	0.00141582		c12->0 APOE+C1Q+ Mφ (PPARG+ TREM2+) Late endosomal microautophagy	0	Pathway-leading-edge: Late endosomal microautophagy	RC7	Grp1	control	6.86429		control	treatment	control
	NFKBID	0.66034	0	0	0.421307	3.15e-235	9.68e-232		0	RC7	0.534759		7	HALLMARK_INTERFERON_ALPHA_RESPONSE	Up	0.00048336	0.024168	1.61676		1	-0.0307747	-0.0185886	0.0121861	0.0159211	0.486697		C12 subcluster 3	Grp1	treatment	RB9	-0.124277		REACTOME_CHAPERONE_MEDIATED_AUTOPHAGY	17	Down	1.61531e-06	0.00141582		c12->0 APOE+C1Q+ Mφ (PPARG+ TREM2+) Late endosomal microautophagy	0	Pathway-leading-edge: Late endosomal microautophagy	RCK	Grp2	control	7.00143		1.89308	0	0
	CCL3L1	0.601373	5.33e-277	3.13e-273	0.551096	0	0		0	RCD	0.539084		12	HALLMARK_OXIDATIVE_PHOSPHORYLATION	Down	0.000406485	0.0203243	1.69199		2	-0.0375828	-0.0238461	0.0137367	0.0151346	0.415408		C12 subcluster 3	Grp2	control	RCK	-0.0463772		REACTOME_HSP90_CHAPERONE_CYCLE_FOR_STEROID_HORMONE_RECEPTORS_SHR_IN_THE_PRESENCE_OF_LIGAND	38	Down	3.70951e-05	0.0216759		c12->0 APOE+C1Q+ Mφ (PPARG+ TREM2+) Late endosomal microautophagy	0	Pathway-leading-edge: Late endosomal microautophagy	RJH	Grp3	control	7.17335		0	2.34832	0
	CCL3	0.596906	6.9e-272	3.04e-268	0.742065	0	0		0	RCK	0.573614		12	HALLMARK_MTORC1_SIGNALING	Down	0.00393341	0.0491676	1.30832		3	-0.0729366	-0.0475381	0.0253985	0.0137236	0.137875		C12 subcluster 3	Grp2	treatment	RML	0.00853364		REACTOME_MHC_CLASS_II_ANTIGEN_PRESENTATION	76	Down	8.06265e-05	0.0353346		c12->0 APOE+C1Q+ Mφ (PPARG+ TREM2+) Late endosomal microautophagy	0	Pathway-leading-edge: Late endosomal microautophagy	RCD	Grp4	control	7.10836		3.57867	2.13591	0
	IL21	0.58262	4.59e-256	1.62e-252	0.29764	9.83e-113	1.01e-109		0	RD6	0.119048		12	HALLMARK_XENOBIOTIC_METABOLISM	Down	0.00324516	0.0491676	1.30832		4	-0.0383012	-0.0145545	0.0237467	0.015473	0.199644		C12 subcluster 3	Grp3	control	RJH	-0.0936661		REACTOME_SELECTIVE_AUTOPHAGY	69	Down	0.000143605	0.0374693		c12->0 APOE+C1Q+ Mφ (PPARG+ TREM2+) Late endosomal microautophagy	0	Pathway-leading-edge: Late endosomal microautophagy	RFL	Grp5	control	7.15739		0	0	0
	TNFSF9	0.579496	1.04e-252	3.07e-249	0.238703	5.33e-72	3.39e-69		0	RED	0.53313		12	HALLMARK_EPITHELIAL_MESENCHYMAL_TRANSITION	Down	0.00562384	0.0562384	1.24997		5	-0.00257497	0.0111695	0.0137445	0.00699515	0.120879		C12 subcluster 3	Grp3	treatment	RED	-0.0624651		REACTOME_LATE_ENDOSOMAL_MICROAUTOPHAGY	26	Down	0.000149621	0.0374693		c12->0 APOE+C1Q+ Mφ (PPARG+ TREM2+) Late endosomal microautophagy	0	Pathway-leading-edge: Late endosomal microautophagy	RB9	Grp1	treatment	6.72516		0	2.07786	0
	CCL4L1	0.575246	3.36e-248	8.47e-245	0.524672	0	0		0	RFL	0.326797		12	HALLMARK_INTERFERON_ALPHA_RESPONSE	Up	0.00115722	0.0289304	1.53865		6	-0.123466	-0.115643	0.00782239	0.00661147	0.302263		C12 subcluster 3	Grp4	control	RCD	-0.172576								c12->0 APOE+C1Q+ Mφ (PPARG+ TREM2+) Late endosomal microautophagy	0	Pathway-leading-edge: Late endosomal microautophagy	RML	Grp2	treatment	6.73269		0	2.0154	0
	CCL20	0.571942	9.68e-245	2.14e-241	0.171831	1.18e-37	3.51e-35		0	RHG	0.259516		18	HALLMARK_INFLAMMATORY_RESPONSE	Down	0.00248106	0.0620264	1.20742		7	0.00931886	0.101661	0.0923425	0.0684441	0.248595		C12 subcluster 3	Grp4	treatment	RHG	-0.123956								c12->0 APOE+C1Q+ Mφ (PPARG+ TREM2+) Late endosomal microautophagy	0	Pathway-leading-edge: Late endosomal microautophagy	RED	Grp3	treatment	6.87077		2.2204	2.82757	0.70625
	SPRY1	0.555084	1.09e-227	2.14e-224	0.0942325	2.62e-12	1.78e-10		0	RJH	0.141543		18	HALLMARK_TNFA_SIGNALING_VIA_NFKB	Down	0.00216444	0.0620264	1.20742		8	-0.0600111	-0.0553895	0.00462159	0.00799844	0.594359		C12 subcluster 3	Grp5	control	RFL	-0.132601								c12->0 APOE+C1Q+ Mφ (PPARG+ TREM2+) Late endosomal microautophagy	0	Pathway-leading-edge: Late endosomal microautophagy	RHG	Grp4	treatment	6.80482		0	0.360487	0
	CD40LG	0.493908	2.32e-173	4.09e-170	0.369076	8.45e-177	1.56e-173		0	RML	0.823529		19	HALLMARK_E2F_TARGETS	Down	1.16e-08	5.78e-07	6.23773		9	-0.100428	-0.0928141	0.00761394	0.020395	0.727851		C12 subcluster 3	Grp5	treatment	RD6	-0.104195								c12->0 APOE+C1Q+ Mφ (PPARG+ TREM2+) Late endosomal microautophagy	0	Pathway-leading-edge: Late endosomal microautophagy	RD6	Grp5	treatment	6.93384		1.94625	2.96052	0
	SDC4	0.353034	1.49e-83	1.88e-80	0.105822	3.79e-15	3.31e-13		1	RB9	17.0213		19	HALLMARK_G2M_CHECKPOINT	Down	3.76e-05	0.000626967	3.20276		10	0.242247	0.294479	0.0522321	0.0782276	0.540878		C12 subcluster 4	Grp1	control	RC7	-0.118537								c12->0 APOE+C1Q+ Mφ (PPARG+ TREM2+) Late endosomal microautophagy	0	Pathway-leading-edge: Chaperone-mediated autophagy	RC7	Grp1	control	7.74842		2.10799	1.84857	0.894593
	NR4A3	0.352429	2.97e-83	3.5e-80	0.398132	5.36e-208	1.41e-204		1	RC7	7.89474		19	HALLMARK_INTERFERON_ALPHA_RESPONSE	Up	3.55e-06	8.87e-05	4.0522		11	-0.00452595	0.000975164	0.00550112	0.0222755	0.817098		C12 subcluster 4	Grp1	treatment	RB9	0.0186597								c12->0 APOE+C1Q+ Mφ (PPARG+ TREM2+) Late endosomal microautophagy	0	Pathway-leading-edge: Chaperone-mediated autophagy	RCK	Grp2	control	7.97996		0.798133	1.98407	0
	RNF19A	0.334042	1.79e-74	1.97e-71	0.196926	3.92e-49	1.81e-46		1	RCD	21.6912		19	HALLMARK_TNFA_SIGNALING_VIA_NFKB	Up	0.000543723	0.00543723	2.26462		12	0.138456	0.202216	0.0637599	0.0214643	0.0411238		C12 subcluster 4	Grp2	control	RCK	-0.0510404								c12->0 APOE+C1Q+ Mφ (PPARG+ TREM2+) Late endosomal microautophagy	0	Pathway-leading-edge: Chaperone-mediated autophagy	RJH	Grp3	control	8.14394		4.13863	1.26176	0
	RGCC	0.330248	9.79e-73	1.02e-69	0.202306	8.23e-52	3.89e-49		1	RCK	22.8007									13	-0.0245012	-0.0220224	0.00247884	0.00763993	0.761849		C12 subcluster 4	Grp2	treatment	RML	-0.0559499								c12->0 APOE+C1Q+ Mφ (PPARG+ TREM2+) Late endosomal microautophagy	0	Pathway-leading-edge: Chaperone-mediated autophagy	RCD	Grp4	control	8.01098		0	0	0
	IRF8	0.321316	9.7e-69	9.51e-66	0.208401	6.13e-55	2.98e-52		1	RD6	16.9231									14	-0.0165565	0.00502472	0.0215812	0.0189544	0.31844		C12 subcluster 4	Grp3	control	RJH	-0.176692								c12->0 APOE+C1Q+ Mφ (PPARG+ TREM2+) Late endosomal microautophagy	0	Pathway-leading-edge: Chaperone-mediated autophagy	RFL	Grp5	control	8.1987		1.33965	2.65833	0
	ENSMMUG00000058233	0.308251	3.91e-63	3.63e-60	0.340993	1.46e-149	1.8e-146		1	RED	11.2941									15	0.0275275	0.0462176	0.0186901	0.0157901	0.302085		C12 subcluster 4	Grp3	treatment	RED	0.154237								c12->0 APOE+C1Q+ Mφ (PPARG+ TREM2+) Late endosomal microautophagy	0	Pathway-leading-edge: Chaperone-mediated autophagy	RB9	Grp1	treatment	7.53125		0	4.13982	0
	CSF2	0.291546	2.26e-56	1.99e-53	0.365646	2.53e-173	3.89e-170		1	RFL	14.0281									16	-0.104616	-0.0817386	0.0228771	0.0188655	0.291986		C12 subcluster 4	Grp4	control	RCD	-0.256981								c12->0 APOE+C1Q+ Mφ (PPARG+ TREM2+) Late endosomal microautophagy	0	Pathway-leading-edge: Chaperone-mediated autophagy	RML	Grp2	treatment	7.64447		0	4.33765	0
	CCL4	0.288321	4.05e-55	3.41e-52	0.367126	8.09e-175	1.36e-171		1	RHG	30.5785									17	-0.0360542	-0.0126872	0.023367	0.0248164	0.399713		C12 subcluster 4	Grp4	treatment	RHG	-0.024805								c12->0 APOE+C1Q+ Mφ (PPARG+ TREM2+) Late endosomal microautophagy	0	Pathway-leading-edge: Chaperone-mediated autophagy	RED	Grp3	treatment	7.80477		4.90678	3.85779	0
	ARSJ	0.286302	2.42e-54	1.94e-51	0.354038	7.19e-162	9.47e-159		1	RJH	18.1073									18	-0.0580187	0.0224926	0.0805113	0.0567018	0.228655		C12 subcluster 4	Grp5	control	RFL	-0.213063								c12->0 APOE+C1Q+ Mφ (PPARG+ TREM2+) Late endosomal microautophagy	0	Pathway-leading-edge: Chaperone-mediated autophagy	RHG	Grp4	treatment	7.51228		2.76245	1.24429	0.274381
	RAB11FIP1	0.279163	1.2e-51	9.23e-49	0.259016	6.99e-85	5.37e-82		1	RML	19.1454									19	-0.0846123	-0.056457	0.0281552	0.00645613	0.0120526		C12 subcluster 4	Grp5	treatment	RD6	0.0396229								c12->0 APOE+C1Q+ Mφ (PPARG+ TREM2+) Late endosomal microautophagy	0	Pathway-leading-edge: Chaperone-mediated autophagy	RD6	Grp5	treatment	7.76539		1.48129	1.5239	0
	TNFSF14	0.268921	6.46e-48	4.56e-45	0.329667	2.4e-139	2.61e-136		10	RB9	22.7848									20	0.113543	0.0882638	-0.0252796	0.0450042	0.604291		Parent cluster 19	Grp1	control	RC7	-0.111753								c12->0 APOE+C1Q+ Mφ (PPARG+ TREM2+) Cargo trafficking / dynein-dynactin core	0	Cargo trafficking / dynein-dynactin core	RC7	Grp1	control	6.38003		1.05375	4.68383	0
	EGR2	0.258763	2.25e-44	1.53e-41	0.294759	1.69e-110	1.64e-107		10	RC7	21.8487																Parent cluster 19	Grp1	treatment	RB9	-0.102579								c12->0 APOE+C1Q+ Mφ (PPARG+ TREM2+) Cargo trafficking / dynein-dynactin core	0	Cargo trafficking / dynein-dynactin core	RCK	Grp2	control	6.38218		0	1.44504	0
	MAP2K3	0.25808	3.85e-44	2.51e-41	0.11179	9.74e-17	9.71e-15		10	RCD	34.9206									"ISG15,"IFI6","IFI27","IFI35","IFI44","IFI44L",							Parent cluster 19	Grp2	control	RCK	-0.0818914								c12->0 APOE+C1Q+ Mφ (PPARG+ TREM2+) Cargo trafficking / dynein-dynactin core	0	Cargo trafficking / dynein-dynactin core	RJH	Grp3	control	6.23261		0.328137	0	0
	BCL2A1	0.257572	5.72e-44	3.61e-41	0.255461	1.53e-82	1.13e-79		10	RCK	25.7426									"IFIT1","IFIT2","IFIT3",							Parent cluster 19	Grp2	treatment	RML	-0.0371859								c12->0 APOE+C1Q+ Mφ (PPARG+ TREM2+) Cargo trafficking / dynein-dynactin core	0	Cargo trafficking / dynein-dynactin core	RCD	Grp4	control	6.49298		2.74898	3.91699	0
	ENSMMUG00000062917	0.249316	3.22e-41	1.96e-38	0.158781	2.47e-32	5.56e-30		10	RD6	22.8205									"MX1","MX2",							Parent cluster 19	Grp3	control	RJH	-0.0759494								c12->0 APOE+C1Q+ Mφ (PPARG+ TREM2+) Cargo trafficking / dynein-dynactin core	0	Cargo trafficking / dynein-dynactin core	RFL	Grp5	control	6.16541		1.54641	0	0
	IER3	0.238701	7.9e-38	4.36e-35	0.218423	2.66e-60	1.4e-57		10	RED	12.1339									"OAS1","OAS2","OAS3","OASL",							Parent cluster 19	Grp3	treatment	RED	-0.0553628								c12->0 APOE+C1Q+ Mφ (PPARG+ TREM2+) Cargo trafficking / dynein-dynactin core	0	Cargo trafficking / dynein-dynactin core	RB9	Grp1	treatment	5.91092		0	0	0
	BIRC3	0.237239	2.25e-37	1.2e-34	0.161628	1.86e-33	4.4e-31		10	RFL	22.6601									"RSAD2","USP18","XAF1","BST2",							Parent cluster 19	Grp4	control	RCD	-0.0929049								c12->0 APOE+C1Q+ Mφ (PPARG+ TREM2+) Cargo trafficking / dynein-dynactin core	0	Cargo trafficking / dynein-dynactin core	RML	Grp2	treatment	6.02661		1.01682	0	0
	SEMA7A	0.222981	4.15e-33	2.1e-30	0.129332	6.46e-22	9.31e-20		10	RHG	32.2581									"HERC5","CMPK2"							Parent cluster 19	Grp4	treatment	RHG	-0.0665388								c12->0 APOE+C1Q+ Mφ (PPARG+ TREM2+) Cargo trafficking / dynein-dynactin core	0	Cargo trafficking / dynein-dynactin core	RED	Grp3	treatment	6.15015		0.45485	1.04975	0
	JARID2	0.216976	2.13e-31	1.05e-28	0.184951	1.89e-43	7.13e-41		10	RJH	18.4367																Parent cluster 19	Grp5	control	RFL	-0.0605626								c12->0 APOE+C1Q+ Mφ (PPARG+ TREM2+) Cargo trafficking / dynein-dynactin core	0	Cargo trafficking / dynein-dynactin core	RHG	Grp4	treatment	6.17186		1.11767	0	0
	ADGRE5	0.215044	7.39e-31	3.52e-28	0.0522514	0.000107214	0.00183858		10	RML	32.5359																Parent cluster 19	Grp5	treatment	RD6	-0.020619								c12->0 APOE+C1Q+ Mφ (PPARG+ TREM2+) Cargo trafficking / dynein-dynactin core	0	Cargo trafficking / dynein-dynactin core	RD6	Grp5	treatment	6.22965		0	0	0
	TNIP3	0.211214	8.37e-30	3.89e-27	0.10048	8.46e-14	6.48e-12		11	RB9	2.73973																												c12->2 APOE+C1Q+ Mφ (no strong unique DEG) Late endosomal microautophagy	2	Pathway-leading-edge: Late endosomal microautophagy	RC7	Grp1	control	6.10259		4.05884	3.0659	0
	SLA	0.210494	1.31e-29	5.95e-27	0.237075	5.11e-71	3.04e-68		11	RC7	2.08333																												c12->2 APOE+C1Q+ Mφ (no strong unique DEG) Late endosomal microautophagy	2	Pathway-leading-edge: Late endosomal microautophagy	RCK	Grp2	control	6.70157		1.86087	4.48894	0
	BTG1	0.20883	3.7e-29	1.63e-26	0.115955	6.72e-18	7.3e-16		11	RCD	6.0241																												c12->2 APOE+C1Q+ Mφ (no strong unique DEG) Late endosomal microautophagy	2	Pathway-leading-edge: Late endosomal microautophagy	RJH	Grp3	control	7.15758		1.06061	4.54947	0
	RGS16	0.206225	1.84e-28	7.93e-26	0.104225	9.75e-15	8.33e-13		11	RCK	6.28272																												c12->2 APOE+C1Q+ Mφ (no strong unique DEG) Late endosomal microautophagy	2	Pathway-leading-edge: Late endosomal microautophagy	RCD	Grp4	control	7.16509		0.878243	0	0.301339
	IRF4	0.205267	3.31e-28	1.39e-25	0.146903	7.2e-28	1.28e-25		11	RD6	4.59364																												c12->2 APOE+C1Q+ Mφ (no strong unique DEG) Late endosomal microautophagy	2	Pathway-leading-edge: Late endosomal microautophagy	RFL	Grp5	control	7.01668		1.28232	0	0
	TESPA1	0.20356	9.3e-28	3.82e-25	0.252199	1.99e-80	1.36e-77		11	RED	5.65111																												c12->2 APOE+C1Q+ Mφ (no strong unique DEG) Late endosomal microautophagy	2	Pathway-leading-edge: Late endosomal microautophagy	RB9	Grp1	treatment	5.68593		3.47352	0	0
	ZFP36L1	0.203416	1.01e-27	4.07e-25	0.2444	1.71e-75	1.13e-72		11	RFL	1.91388																												c12->2 APOE+C1Q+ Mφ (no strong unique DEG) Late endosomal microautophagy	2	Pathway-leading-edge: Late endosomal microautophagy	RML	Grp2	treatment	6.46884		1.21437	0	0
	REL	0.202517	1.74e-27	6.83e-25	0.167634	6.78e-36	1.81e-33		11	RHG	3.68852																												c12->2 APOE+C1Q+ Mφ (no strong unique DEG) Late endosomal microautophagy	2	Pathway-leading-edge: Late endosomal microautophagy	RED	Grp3	treatment	6.81806		0.257655	3.79438	0
	ZEB2	0.200421	6.08e-27	2.33e-24	0.152501	6.28e-30	1.23e-27		11	RJH	7.33083																												c12->2 APOE+C1Q+ Mφ (no strong unique DEG) Late endosomal microautophagy	2	Pathway-leading-edge: Late endosomal microautophagy	RHG	Grp4	treatment	6.874		2.09288	0	0
	CBLB	0.197909	2.67e-26	9.83e-24	0.186236	4.85e-44	1.9e-41		11	RML	4.96689																												c12->2 APOE+C1Q+ Mφ (no strong unique DEG) Late endosomal microautophagy	2	Pathway-leading-edge: Late endosomal microautophagy	RD6	Grp5	treatment	6.70393		2.77843	0	0
	CFLAR	0.197047	4.42e-26	1.59e-23	0.154129	1.53e-30	3.14e-28		12	RB9	75																																				0	0	0
	MAP3K8	0.190692	1.68e-24	5.83e-22	0.187573	1.16e-44	4.66e-42		12	RC7	67.3913																																				2.46968	2.49209	0
	MAP1LC3A	0.19008	2.37e-24	8.06e-22	0.0512599	0.000144661	0.00238542		12	RCD	64.532																																				0.264502	0.981142	0
	LTA	0.186517	1.72e-23	5.62e-21	0.104072	1.07e-14	8.97e-13		12	RCK	78.1513																																				3.27493	2.65976	0
	MDFIC	0.184132	6.32e-23	2.03e-20	0.17757	3.91e-40	1.27e-37		12	RD6	72.9885																																				0.425652	2.00694	0
	TAGAP	0.181679	2.37e-22	7.21e-20	0.101998	3.56e-14	2.84e-12		12	RED	72.0339																																				0	0.209787	0
	UTP4	0.180551	4.32e-22	1.27e-19	0.102769	2.28e-14	1.89e-12		12	RFL	76.6102																																				3.57998	0	1.83796
	RILPL2	0.180159	5.32e-22	1.54e-19	0.19416	8.71e-48	3.74e-45		12	RHG	62.2222																																				2.18495	2.44743	0
	CD274	0.176746	3.19e-21	9.09e-19	0.215933	6.07e-59	3.03e-56		12	RJH	76.2745																																				1.57302	1.29522	0
	TSPAN5	0.17208	3.49e-20	9.33e-18	0.0765511	1.35e-08	5.68e-07		12	RML	53.8813																																				4.44468	0	0
	SPAG9	0.171946	3.73e-20	9.83e-18	0.222092	2.47e-62	1.34e-59		13	RB9	0																																				4.02332	3.19822	0
	BTG2	0.169825	1.08e-19	2.81e-17	0.18033	2.34e-41	8e-39		13	RC7	2.27273																																				1.49396	2.07994	0
	VDR	0.168345	2.26e-19	5.77e-17	0.0862536	1.53e-10	8.5e-09		13	RCD	0																																				0	4.55365	0
	SLCO4A1	0.165106	1.1e-18	2.7e-16	0.0420625	0.00182359	0.0206943		13	RCK	2.06186																																				1.15025	0.719703	0
	CLIC4	0.164544	1.44e-18	3.49e-16	0.109856	3.26e-16	3.1e-14		13	RD6	0																																				0	4.312	0
	UBASH3A	0.16319	2.77e-18	6.51e-16	0.0773205	9.65e-09	4.13e-07		13	RED	0.386847																																				3.77678	0	0
	RELB	0.161188	7.16e-18	1.64e-15	0.0882569	5.71e-11	3.3e-09		13	RFL	0.492611																																				0.590825	0	0
	EIF4E	0.161162	7.25e-18	1.64e-15	0.0847064	3.24e-10	1.72e-08		13	RHG	0.621118																																				0	2.19858	0
	SLC2A1	0.159431	1.64e-17	3.61e-15	0.0487422	0.000302463	0.00449721		13	RJH	0.161812																																				1.86717	4.07008	0
	FBXW11	0.157686	3.68e-17	7.92e-15	0.160728	4.23e-33	9.89e-31		13	RML	0																																				0.954233	2.78887	0
	NFKBIA	0.15515	1.18e-16	2.47e-14	0.237052	5.27e-71	3.04e-68		14	RB9	0																																				0.384177	4.44453	0
	PIM3	0.154585	1.52e-16	3.15e-14	0.104577	7.92e-15	6.8e-13		14	RC7	4.16667																																				1.73686	1.42576	0
	NR4A2	0.154103	1.89e-16	3.79e-14	0.0819808	1.17e-09	5.89e-08		14	RCD	4.73186																																				1.36526	0	0
	PICALM	0.153829	2.14e-16	4.24e-14	0.179578	5.07e-41	1.7e-38		14	RCK	6.89655																																				0	2.61452	0
	STAT5B	0.153207	2.82e-16	5.54e-14	0.110736	1.89e-16	1.85e-14		14	RD6	3.04348																																				0	0	0
	SLAMF1	0.152679	3.58e-16	6.87e-14	0.15291	4.41e-30	8.85e-28		14	RED	5.55556																																				3.63232	1.2706	0.412849
	LDHA	0.152468	3.93e-16	7.46e-14	0.130381	3e-22	4.35e-20		14	RFL	5.88235																																				0.802482	0	0.343843
	FASLG	0.152442	3.98e-16	7.47e-14	0.139175	3.72e-25	5.92e-23		14	RHG	4.21053																																				1.01859	4.56599	0.633738
	MCF2L2	0.151718	5.49e-16	1.01e-13	0.0719197	9.55e-08	3.41e-06		14	RJH	3.11111																																				0	0	0
	KDM6B	0.15123	6.81e-16	1.24e-13	0.170262	5.43e-37	1.52e-34		14	RML	3.8835																																				3.72469	0.944187	0
	DYRK3	0.149671	1.35e-15	2.41e-13	0.0648334	1.52e-06	4.23e-05		15	RB9	2.12766																																				1.78589	0	0
	STX11	0.149195	1.67e-15	2.94e-13	0.0781241	6.77e-09	2.99e-07		15	RC7	0																																				1.40711	4.19258	0.268815
	GEM	0.147919	2.9e-15	5.07e-13	0.164752	1.03e-34	2.5e-32		15	RCD	1.0989																																				3.44785	1.03547	0
	SLC20A1	0.146791	4.72e-15	8.09e-13	0.0408655	0.0024556	0.0264202		15	RCK	0																																				1.53403	0	0.507567
	CD69	0.146435	5.5e-15	9.33e-13	0.148912	1.34e-28	2.5e-26		15	RD6	0																																				4.5978	0	1.0739
	ITGA2	0.145583	7.91e-15	1.33e-12	0.150123	4.82e-29	9.16e-27		15	RED	2.89855																																				2.81221	0	0
	CRYBG1	0.144946	1.04e-14	1.73e-12	0.0984985	2.57e-13	1.94e-11		15	RFL	1.20482																																				2.10695	3.71376	0
	AZIN2	0.144356	1.33e-14	2.2e-12	0.101245	5.48e-14	4.28e-12		15	RHG	0																																				1.19048	1.62629	0
	CCNL1	0.143289	2.08e-14	3.41e-12	0.0675655	5.41e-07	1.65e-05		15	RJH	2.68456																																				1.56849	0	0
	SLC7A5	0.140487	6.67e-14	1.05e-11	0.0878935	6.84e-11	3.91e-09		15	RML	2.12766																																				2.45512	0	0.598324
	RAP1A	0.138469	1.52e-13	2.37e-11	0.185712	8.46e-44	3.25e-41		16	RB9	2.5641																																				3.52337	3.12207	0
	HSPA5	0.137248	2.48e-13	3.81e-11	0.108486	7.57e-16	6.95e-14		16	RC7	0																																				5.09326	0	0.669096
	RPS6KA1	0.136267	3.68e-13	5.59e-11	0.0825878	8.85e-10	4.5e-08		16	RCD	0.675676																																				0.63101	0.283535	0
	XBP1	0.135652	4.69e-13	6.96e-11	0.183342	1.03e-42	3.72e-40		16	RCK	1.0101																																				0	1.68917	0
	NFKBIB	0.13516	5.7e-13	8.39e-11	0.0535387	7.21e-05	0.00130058		16	RD6	0.826446																																				0	0.774602	0
	NAB2	0.134849	6.45e-13	9.41e-11	0.0380196	0.00483726	0.0466338		16	RED	3.0303																																				0	1.00657	0
	GADD45B	0.133997	9.01e-13	1.3e-10	0.0732012	5.62e-08	2.07e-06		16	RFL	0																																				0	0	0
	PTPN1	0.133883	9.42e-13	1.35e-10	0.148075	2.71e-28	4.95e-26		16	RHG	4.47761																																				0	1.90993	0
	GPR34	0.133787	9.78e-13	1.39e-10	0.0975606	4.32e-13	3.22e-11		16	RJH	1.27119																																				0	0	0.936088
	HM13	0.133607	1.05e-12	1.48e-10	0.0810894	1.77e-09	8.7e-08		16	RML	0																																				1.8221	2.79773	0
	FBXL20	0.132669	1.51e-12	2.09e-10	0.0938886	3.15e-12	2.12e-10		17	RB9	16.6667																																				3.1115	2.40501	0.305702
	PHF6	0.1318	2.12e-12	2.9e-10	0.151305	1.76e-29	3.41e-27		17	RC7	0																																				2.91749	0	0
	TAF4B	0.129863	4.44e-12	5.98e-10	0.0749837	2.65e-08	1.05e-06		17	RCD	0																																				0	4.13224	0
	FAM107B	0.129069	5.99e-12	7.96e-10	0.158478	3.25e-32	7.05e-30		17	RCK	11.1111																																				1.32995	3.505	0
	GRWD1	0.128414	7.67e-12	9.88e-10	0.0386385	0.00418884	0.0414215		17	RD6	3.57143																																				0.90806	2.23007	0
	PGAM1	0.126727	1.44e-11	1.84e-09	0.124902	1.55e-20	1.97e-18		17	RED	9.73451																																				0	2.42011	0
	DNMT3A	0.126385	1.63e-11	2.07e-09	0.133609	2.71e-23	4.06e-21		17	RFL	0																																				5.17557	3.92182	0
	AHI1	0.126367	1.64e-11	2.07e-09	0.0395062	0.00341216	0.0348237		17	RHG	12.1212																																				1.20998	1.83811	0.257876
	SRGN	0.126173	1.77e-11	2.21e-09	0.0958608	1.09e-12	7.79e-11		17	RJH	3.57143																																				0.288183	4.24401	0
	MTHFD2	0.125674	2.12e-11	2.64e-09	0.113808	2.7e-17	2.81e-15		17	RML	2.63158																																				2.74747	0	0
	FYN	0.125356	2.38e-11	2.92e-09	0.106365	2.74e-15	2.4e-13		18	RB9	46.6667																																				0	4.13826	0
	RIPK2	0.124999	2.72e-11	3.31e-09	0.108802	6.24e-16	5.76e-14		18	RC7	37.5																																				2.84594	4.05744	0.456922
	SLC1A5	0.124482	3.28e-11	3.97e-09	0.160244	6.58e-33	1.5e-30		18	RCD	50																																				1.74643	0	0
	UAP1	0.124374	3.41e-11	4.1e-09	0.0645809	1.67e-06	4.61e-05		18	RCK	51.5152																																				2.06602	0	0
	RLF	0.124132	3.73e-11	4.44e-09	0.116763	3.96e-18	4.35e-16		18	RD6	50																																				0.287208	2.46576	0
	RAB8B	0.123755	4.27e-11	5.06e-09	0.118029	1.71e-18	1.9e-16		18	RED	55.2632																																				0	3.24372	0
	ENSMMUG00000061824	0.123331	4.98e-11	5.86e-09	0.155142	6.3e-31	1.32e-28		18	RFL	55.8824																																				0.358592	1.7919	0.358592
	ENSMMUG00000049151	0.121925	8.25e-11	9.58e-09	0.100877	6.76e-14	5.24e-12		18	RHG	73.6842																																				0	0	0
	PDGFA	0.121636	9.14e-11	1.05e-08	0.0851688	2.6e-10	1.41e-08		18	RJH	47.3684																																				2.20578	0.992755	0
	PPP1R15A	0.121252	1.05e-10	1.2e-08	0.0632827	2.69e-06	7.11e-05		18	RML	67.3469																																				1.79705	0	0.307054
	PTGER4	0.12042	1.41e-10	1.59e-08	0.136451	3.1e-24	4.81e-22		19	RB9	54.5455																																				0	3.13068	0
	NIBAN1	0.118682	2.58e-10	2.87e-08	0.160561	4.93e-33	1.14e-30		19	RC7	63.1579																																				3.10782	2.21266	0
	ENSMMUG00000005086	0.118029	3.24e-10	3.57e-08	0.165061	7.71e-35	1.9e-32		19	RCD	68.5714																																				2.04923	0.655474	0
	BACH2	0.117871	3.42e-10	3.72e-08	0.118926	9.41e-19	1.06e-16		19	RCK	58.3333																																				0	0.235778	0
	F5	0.117734	3.58e-10	3.88e-08	0.0648784	1.5e-06	4.18e-05		19	RD6	37.7778																																				2.55467	3.20444	0
	PFKP	0.117549	3.82e-10	4.11e-08	0.0923995	6.88e-12	4.44e-10		19	RED	64.8649																																				2.32964	3.87592	0
	SELENOK	0.117461	3.94e-10	4.21e-08	0.0674893	5.57e-07	1.7e-05		19	RFL	56.25																																				0.754103	1.36747	0
	IL26	0.116751	5.02e-10	5.31e-08	0.330771	2.53e-140	2.92e-137		19	RHG	31.25																																				4.11609	0.378279	0
	HEG1	0.116561	5.36e-10	5.63e-08	0.0854124	2.31e-10	1.26e-08		19	RJH	75																																				3.00652	1.80065	0
	CD2	0.115805	6.93e-10	7.24e-08	0.0807026	2.12e-09	1.02e-07		19	RML	42.8571																																				1.82146	0	0
	ATXN7	0.11547	7.76e-10	8.06e-08	0.119717	5.52e-19	6.41e-17		2	RB9	2.45614																																				4.15077	0	0.579949
	HIVEP3	0.115358	8.06e-10	8.32e-08	0.155231	5.82e-31	1.23e-28		2	RC7	3.6036																																				0.547802	0	0
	CD83	0.114967	9.2e-10	9.38e-08	0.1546	1.01e-30	2.1e-28		2	RCD	4.99287																																				0	0.537927	0
	GZMB	0.113139	1.69e-09	1.67e-07	0.0853958	2.33e-10	1.27e-08		2	RCK	2.54958																																				1.68228	2.8315	0
	ENSMMUG00000010554	0.111839	2.6e-09	2.53e-07	0.0465796	0.000555009	0.00745547		2	RD6	2.02703																																				3.82474	2.91549	0
	GNL3	0.111044	3.37e-09	3.25e-07	0.0709165	1.44e-07	4.9e-06		2	RED	2.43024																																				3.04506	1.61033	0.588036
	DLGAP1	0.110997	3.42e-09	3.28e-07	0.0499516	0.000213108	0.00333551		2	RFL	2.25922																																				1.79881	1.48149	0
	CPD	0.110811	3.63e-09	3.47e-07	0.110519	2.16e-16	2.1e-14		2	RHG	2.60417																																				0.373603	3.30545	0
	CTLA4	0.109723	5.17e-09	4.9e-07	0.0763346	1.48e-08	6.14e-07		2	RJH	3.20163																																				0	4.5295	0
	ADO	0.109584	5.4e-09	5.07e-07	0.0925846	6.25e-12	4.06e-10		2	RML	3.9749																																				0	0.321809	0
	CDC42EP3	0.109064	6.38e-09	5.93e-07	0.123007	5.82e-20	7.15e-18		20	RB9	50																																				3.22293	2.33635	0.436812
	GABPB1	0.108997	6.52e-09	6.02e-07	0.175482	3.2e-39	9.83e-37		20	RC7	36.3636																																				3.70321	0	0.351385
	GFI1	0.10879	6.96e-09	6.4e-07	0.0963125	8.56e-13	6.19e-11		20	RCD	50																																				0.909033	1.97483	0
	LFNG	0.108528	7.57e-09	6.92e-07	0.0608231	6.48e-06	0.000154786		20	RCK	62.5																																				0.282487	3.75377	0
	TDG	0.108452	7.76e-09	7.02e-07	0.0695484	2.49e-07	8.11e-06		20	RD6	23.0769																																				3.42839	0	0
	SDCBP	0.108429	7.81e-09	7.04e-07	0.120011	4.53e-19	5.32e-17		20	RED	26.4706																																				0.679227	0	0.280746
	NCOA3	0.108407	7.87e-09	7.04e-07	0.12785	1.89e-21	2.61e-19		20	RFL	41.6667																																				3.21722	0	1.32561
	NFE2L2	0.107962	9.06e-09	8e-07	0.0666423	7.71e-07	2.28e-05		20	RHG	64.2857																																				4.5402	3.06026	0
	SEC61B	0.107673	9.93e-09	8.72e-07	0.0932325	4.45e-12	2.92e-10		20	RJH	57.6923																																				4.13005	2.88488	0
	CDC27	0.107047	1.21e-08	1.06e-06	0.0735414	4.88e-08	1.81e-06		20	RML	37.5																																				3.02661	2.96842	0
	SRPRA	0.106754	1.33e-08	1.14e-06	0.0507108	0.000170388	0.00275548		3	RB9	1.85185																																				0	0.498446	0
	KIFBP	0.106539	1.42e-08	1.21e-06	0.1414	6.39e-26	1.08e-23		3	RC7	1.33333																																				0	3.65458	0
	TNF	0.106283	1.54e-08	1.31e-06	0.161696	1.75e-33	4.19e-31		3	RCD	3.7962																																				1.4008	0	0
	ENSMMUG00000022769	0.105878	1.74e-08	1.48e-06	0.126454	5.15e-21	6.84e-19		3	RCK	2.01342																																				2.3855	3.44675	0.619382
	UBE2D3	0.10576	1.81e-08	1.53e-06	0.12118	2.05e-19	2.47e-17		3	RD6	3.46667																																				1.37736	2.5418	0
	IL2RA	0.10511	2.21e-08	1.85e-06	0.0895691	2.95e-11	1.78e-09		3	RED	1.57534																																				1.56498	2.36969	0
	MRPL9	0.104868	2.38e-08	1.98e-06	0.0391853	0.00368268	0.0371124		3	RFL	2.61348																																				2.15045	3.29545	0
	TCEA1	0.104341	2.8e-08	2.32e-06	0.0441248	0.00107337	0.0131409		3	RHG	3.80518																																				3.86829	3.27491	0
	ERGIC2	0.10322	3.94e-08	3.19e-06	0.166854	1.42e-35	3.75e-33		3	RJH	3.32871																																				0.686204	0	0
	GNG2	0.103055	4.14e-08	3.34e-06	0.0477921	0.000396093	0.00563508		3	RML	3.63636																																				4.4565	2.34514	0
	MCOLN3	0.102934	4.29e-08	3.45e-06	0.166141	2.79e-35	7.16e-33		4	RB9	3.29218																																				1.73199	2.27842	0
	NFKB1	0.102901	4.34e-08	3.46e-06	0.126818	3.97e-21	5.31e-19		4	RC7	1.47059																																				0	4.1024	0
	GPR18	0.102842	4.42e-08	3.48e-06	0.0864231	1.41e-10	7.89e-09		4	RCD	1.92982																																				0	0	0
	FBXO11	0.102595	4.76e-08	3.73e-06	0.16676	1.56e-35	4.04e-33		4	RCK	1.87713																																				0	2.39933	0
	RIN3	0.102543	4.83e-08	3.77e-06	0.0773454	9.54e-09	4.1e-07		4	RD6	0.701754																																				0	0.94387	0
	NDFIP1	0.102243	5.29e-08	4.11e-06	0.146854	7.5e-28	1.32e-25		4	RED	3.56083																																				1.09582	3.15112	0
	ENSMMUG00000008604	0.101917	5.83e-08	4.51e-06	0.120849	2.56e-19	3.05e-17		4	RFL	1.15702																																				0.761988	0	0.998348
	PFKFB3	0.101482	6.64e-08	5.12e-06	0.108	1.02e-15	9.21e-14		4	RHG	1.70279																																				0	0	0
	SEPTIN7	0.101443	6.72e-08	5.16e-06	0.0696839	2.36e-07	7.7e-06		4	RJH	2.40757																																				0.686661	0.653086	0
	RAP1B	0.101267	7.08e-08	5.41e-06	0.110379	2.36e-16	2.28e-14		4	RML	2.30126																																				0	0.402323	0
	P2RY14	0.101026	7.61e-08	5.79e-06	0.124818	1.64e-20	2.08e-18		5	RB9	0																																				0	0.317879	0
	ZFAND5	0.100598	8.63e-08	6.54e-06	0.0648229	1.53e-06	4.24e-05		5	RC7	0																																				2.357	3.99503	0
	CHD7	0.100473	8.96e-08	6.76e-06	0.183408	9.59e-43	3.54e-40		5	RCD	0.690521																																				4.66761	3.45539	0
	SND1	0.10011	9.97e-08	7.49e-06	0.0902957	2.04e-11	1.27e-09		5	RCK	1.13636																																				4.01451	0.755018	0
	PLAGL2	0.0998301	1.08e-07	8.08e-06	0.039163	0.0037022	0.0372887		5	RD6	0.4158																																				1.43547	2.95281	0
	CD44	0.0998253	1.08e-07	8.08e-06	0.0496153	0.000235085	0.00362085		5	RED	2.02429																																				1.07471	0	0
	CTSB	0.0992826	1.27e-07	9.39e-06	0.0632385	2.74e-06	7.2e-05		5	RFL	0.39604																																				3.7848	0	0
	CPEB4	0.0987501	1.48e-07	1.09e-05	0.0514879	0.000135093	0.00224976		5	RHG	0.539084																																				0.706042	0	0
	BCL2	0.0979931	1.85e-07	1.33e-05	0.0435636	0.00124261	0.0149665		5	RJH	1.16034																																				0	2.86509	0
	BHLHE40	0.0975609	2.09e-07	1.49e-05	0.131077	1.79e-22	2.65e-20		5	RML	0.234742																																				3.0175	3.15322	0
	ENSMMUG00000010236	0.0971623	2.35e-07	1.66e-05	0.0762759	1.52e-08	6.28e-07		6	RB9	2.41935																																				3.06269	1.22845	0.448685
	RIPOR3	0.0971027	2.39e-07	1.68e-05	0.0535687	7.14e-05	0.00128974		6	RC7	0																																				1.14694	2.77736	0
	SIAH2	0.0970921	2.39e-07	1.68e-05	0.0654468	1.21e-06	3.46e-05		6	RCD	0.795229																																				1.02749	0	0
	ZC3H12A	0.096125	3.15e-07	2.2e-05	0.0780342	7.04e-09	3.1e-07		6	RCK	1.96078																																				0	0	0
	RORA	0.095886	3.37e-07	2.33e-05	0.11161	1.09e-16	1.08e-14		6	RD6	0.319149																																				3.59656	4.00582	0
	PARP6	0.0958509	3.41e-07	2.35e-05	0.0966452	7.14e-13	5.19e-11		6	RED	1.03627																																				3.1294	2.06602	0
	ARID4B	0.0953517	3.92e-07	2.69e-05	0.094491	2.28e-12	1.57e-10		6	RFL	0.774194																																				3.39725	0	0
	COL5A3	0.0952426	4.04e-07	2.77e-05	0.141359	6.6e-26	1.11e-23		6	RHG	0.364299																																				0	3.83528	0
	FOXP1	0.0952108	4.08e-07	2.78e-05	0.0581688	1.61e-05	0.000348117		6	RJH	1.43312																																				0.315874	3.71825	0
	SURF4	0.0940339	5.66e-07	3.8e-05	0.059364	1.07e-05	0.000243925		6	RML	1.28535																																				1.67288	1.03486	0
	SERPINB9	0.0939587	5.78e-07	3.87e-05	0.076361	1.47e-08	6.08e-07		7	RB9	7.97546																																				0.589785	0	0
	TGFBR2	0.0936626	6.27e-07	4.18e-05	0.112846	4.99e-17	5.06e-15		7	RC7	3.60825																																				2.16996	0	0
	FNBP1L	0.0933567	6.83e-07	4.53e-05	0.0716476	1.07e-07	3.77e-06		7	RCD	17.9173																																				0	0	0
	INTS6L	0.0929998	7.53e-07	4.98e-05	0.0714469	1.16e-07	4.03e-06		7	RCK	24.1379																																				0	4.77879	0
	TP53BP1	0.0927752	8.01e-07	5.26e-05	0.0683034	4.06e-07	1.27e-05		7	RD6	22.1843																																				0	4.59746	0
	TSR1	0.0926564	8.27e-07	5.39e-05	0.0608267	6.47e-06	0.000154786		7	RED	18.995																																				0	4.98243	0
	NR4A1	0.0925362	8.55e-07	5.55e-05	0.107726	1.2e-15	1.08e-13		7	RFL	31.8296																																				4.35706	1.95358	0.448767
	MXD1	0.0921196	9.58e-07	6.19e-05	0.0813073	1.6e-09	7.93e-08		7	RHG	27.5862																																				2.22487	0	0
	TBC1D20	0.0919152	1.01e-06	6.52e-05	0.0489856	0.00028205	0.00423121		7	RJH	15.5536																																				0	0	0
	EGLN3	0.091841	1.03e-06	6.63e-05	0.144093	7.28e-27	1.25e-24		7	RML	16.9118																																				0	0	0
	SLC41A1	0.0916749	1.08e-06	6.91e-05	0.0614011	5.28e-06	0.000129495		8	RB9	1.38889																																				0	0	0
	INPP1	0.0913501	1.18e-06	7.52e-05	0.0618439	4.52e-06	0.000112177		8	RC7	0																																				0	1.02945	0
	GPR171	0.0910167	1.29e-06	8.11e-05	0.12497	1.47e-20	1.89e-18		8	RCD	0.510204																																				3.67679	0	0
	CHST11	0.0909855	1.3e-06	8.15e-05	0.0910372	1.39e-11	8.75e-10		8	RCK	0																																				0	2.68266	0.449074
	PDE4B	0.0907519	1.39e-06	8.61e-05	0.0831633	6.75e-10	3.49e-08		8	RD6	0																																				0	0	0
	LAPTM4B	0.0904795	1.49e-06	9.23e-05	0.0954532	1.36e-12	9.56e-11		8	RED	0.262238																																				0	0	0
	MPHOSPH10	0.0904451	1.5e-06	9.28e-05	0.0624739	3.61e-06	9.18e-05		8	RFL	0.425532																																				3.14059	3.50701	0.673776
	RRP12	0.0902065	1.6e-06	9.86e-05	0.0909294	1.47e-11	9.22e-10		8	RHG	0.4																																				0	2.14095	0
	DDA1	0.089881	1.75e-06	0.000106771	0.0594108	1.06e-05	0.000240341		8	RJH	0.204082																																				0	0	0
	ILF2	0.0897948	1.79e-06	0.000108865	0.0554077	3.99e-05	0.000769504		8	RML	0.561798																																				0	0.4693	0
	IL21R	0.0892497	2.07e-06	0.000123629	0.217136	1.35e-59	6.9e-57		9	RB9	4.25532																																				0.406016	1.22102	0
	BMPR1A	0.0889902	2.21e-06	0.000131932	0.108241	8.8e-16	8e-14		9	RC7	7.40741																																				3.19049	0	0
	POLR1H	0.0885981	2.45e-06	0.000145262	0.0445935	0.000948656	0.0119241		9	RCD	5.50964																																				4.23385	1.88261	0
	TRAF1	0.0885222	2.5e-06	0.000146964	0.0778182	7.75e-09	3.38e-07		9	RCK	4.2471																																				3.05079	0	0.384028
	HYPK	0.088141	2.76e-06	0.000161002	0.0708144	1.5e-07	5.08e-06		9	RD6	3.60825																																				2.71117	4.32177	0
	EIF4A3	0.0881124	2.78e-06	0.000161672	0.0683611	3.97e-07	1.25e-05		9	RED	3.62117																																				0	0	0
	PLEK	0.0880016	2.87e-06	0.000165864	0.289903	8.59e-107	7.2e-104		9	RFL	1.45985																																				0	0	0
	ADAM17	0.0879608	2.9e-06	0.000167085	0.0636514	2.35e-06	6.3e-05		9	RHG	4.72973																																				0	1.08963	0
	TBX21	0.0878629	2.97e-06	0.000170838	0.0497196	0.000228049	0.00353314		9	RJH	5.27027																																				2.24785	1.18169	0
	EED	0.0877331	3.07e-06	0.000176126	0.137809	1.08e-24	1.71e-22		9	RML	4.08163																																				0	3.58187	0
	FNDC3A	0.0875118	3.25e-06	0.000185325	0.0630964	2.88e-06	7.55e-05																																								0	4.73115	0
	DDX3X	0.0873515	3.39e-06	0.000192557	0.0888283	4.29e-11	2.54e-09																																								2.48097	2.84738	0
	ENSMMUG00000059937	0.0872825	3.45e-06	0.000195397	0.181252	9.05e-42	3.21e-39																																								3.09068	3.66684	0
	TNFRSF25	0.0870219	3.69e-06	0.000207656	0.0519284	0.00011827	0.00199845																																								0	0.902535	0
	GARS1	0.0870019	3.71e-06	0.000208066	0.0610796	5.92e-06	0.000143136																																								1.02317	2.49422	0
	PANX1	0.0865689	4.15e-06	0.000229807	0.175723	2.51e-39	7.85e-37																																								0	0	0
	IL6ST	0.086564	4.16e-06	0.000229807	0.102636	2.46e-14	2.02e-12																																								1.44574	2.91282	0
	HSP90AB1	0.086554	4.17e-06	0.000229807	0.0543916	5.52e-05	0.00102113																																								1.72795	0	0.456562
	SLC12A2	0.0864221	4.31e-06	0.000236965	0.0775301	8.8e-09	3.82e-07																																								4.67137	0	0
	RBPJ	0.0860554	4.73e-06	0.000257832	0.0707308	1.55e-07	5.24e-06																																								4.2269	0	0.295957
	DNAJB9	0.0859673	4.84e-06	0.000262877	0.0498511	0.000219469	0.00342319																																								0	0	0
	BICDL1	0.0853732	5.63e-06	0.000303815	0.0618643	4.48e-06	0.000111516																																								2.95943	0	0
	SLC2A3	0.0852948	5.74e-06	0.000308956	0.115167	1.12e-17	1.2e-15																																								4.23954	4.88367	0
	UHRF1BP1L	0.0852791	5.76e-06	0.000309245	0.0848505	3.03e-10	1.62e-08																																								1.61976	0	0
	BAZ1A	0.084285	7.4e-06	0.000393488	0.176338	1.36e-39	4.31e-37																																								2.17431	0	0
	ALCAM	0.0842531	7.46e-06	0.000395454	0.0766595	1.29e-08	5.44e-07																																								3.54027	3.12513	1.01592
	SPATA21	0.0840041	7.94e-06	0.000419562	0.0379439	0.00492243	0.0472328																																								1.24708	4.89067	0
	CHD4	0.0838964	8.15e-06	0.000429686	0.0927482	5.74e-12	3.74e-10																																								1.26161	1.19534	0
	ENSMMUG00000060287	0.0836894	8.58e-06	0.0004497	0.0532664	7.85e-05	0.00140309																																								0	0	0
	CD82	0.0836454	8.68e-06	0.000453296	0.0706279	1.61e-07	5.43e-06																																								0	2.43825	0
	PAK2	0.0836245	8.72e-06	0.000454313	0.093208	4.51e-12	2.95e-10																																								0	1.52981	0
	RGS3	0.083257	9.56e-06	0.000494707	0.0479961	0.000373957	0.0053615																																								0	0	0
	AFF4	0.0831698	9.76e-06	0.000504008	0.0560844	3.21e-05	0.000641798																																								3.18985	3.75593	0
	CCDC59	0.0830022	1.02e-05	0.000523756	0.0400904	0.00296573	0.0309873																																								0	0	0
	KCNK5	0.0828064	1.07e-05	0.000546455	0.0663433	8.64e-07	2.52e-05																																								2.18051	2.09214	0
	TOP1	0.0823376	1.2e-05	0.000607786	0.0715758	1.1e-07	3.86e-06																																								2.31327	0	0
	HYOU1	0.0821765	1.25e-05	0.000630393	0.0502961	0.000192609	0.00306069																																								0	0.340908	0
	PIK3C2B	0.0820578	1.28e-05	0.00064707	0.15354	2.55e-30	5.18e-28																																								0	0	0
	TNIP2	0.0813194	1.54e-05	0.00076331	0.127803	1.96e-21	2.68e-19																																								0	0	0
	ARID5B	0.0811754	1.59e-05	0.000788118	0.0408682	0.00245394	0.0264202																																								0	4.07382	0
	SLC43A3	0.0811035	1.62e-05	0.000799679	0.0461114	0.000630932	0.00832758																																								3.36005	3.96846	0
	PGRMC1	0.0810204	1.65e-05	0.000811318	0.0547489	4.93e-05	0.000928545																																								0	2.92263	0
	CDK6	0.0806328	1.81e-05	0.000885671	0.061581	4.96e-06	0.000122161																																								0	4.67303	0
	MED30	0.0805625	1.84e-05	0.000893313	0.0605762	7.06e-06	0.000166794																																								0	3.45119	0
	HSD17B4	0.0803314	1.95e-05	0.000938986	0.0756886	1.96e-08	7.92e-07																																								3.3949	2.2284	0
	MAFK	0.0802376	1.99e-05	0.000955795	0.0499514	0.000213124	0.00333551																																								2.13778	0	0
	ACTN4	0.0802344	1.99e-05	0.000955795	0.0460666	0.00063868	0.00842171																																								2.56172	0	0
	LRRC59	0.0801949	2.01e-05	0.000962257	0.0576743	1.9e-05	0.000403443																																								0.280675	4.24777	0
	MSN	0.080173	2.02e-05	0.000964666	0.0923898	6.92e-12	4.45e-10																																								2.57304	0	0
	HSPA9	0.0797381	2.24e-05	0.00106707	0.0851355	2.64e-10	1.43e-08																																								1.24722	1.53279	0
	SEC61G	0.0796132	2.31e-05	0.00109328	0.0708726	1.46e-07	4.98e-06																																								3.26721	3.74437	0.389465
	HNRNPC	0.0793739	2.44e-05	0.00115395	0.0889895	3.95e-11	2.35e-09																																								2.41374	0	0
	GTF2F2	0.0788403	2.77e-05	0.0012983	0.0795427	3.59e-09	1.68e-07																																								2.11224	0	0
	ACTA2	0.0786245	2.92e-05	0.00135855	0.0379694	0.00489356	0.0470537																																								0.388438	1.62106	0
	CYCS	0.0782442	3.19e-05	0.00146949	0.0890029	3.93e-11	2.34e-09																																								0	0	0
	ID2	0.0781653	3.25e-05	0.0014929	0.173134	3.28e-38	9.93e-36																																								0	5.00829	0
	ECE1	0.0778064	3.53e-05	0.00161455	0.112172	7.65e-17	7.67e-15																																								4.36993	0	0.466372
	MAPK6	0.0777901	3.54e-05	0.00161646	0.0735339	4.89e-08	1.81e-06																																								0	1.39339	0
	GOLPH3	0.0777254	3.6e-05	0.0016367	0.0504449	0.000184341	0.00294697																																								0.352248	0	0.191554
	RIOK3	0.077712	3.61e-05	0.00163758	0.076523	1.37e-08	5.73e-07																																								1.81358	1.85593	0.239115
	CRTAM	0.0776652	3.65e-05	0.0016512	0.135313	7.43e-24	1.13e-21																																								0	4.9442	0
	SFT2D1	0.0776072	3.7e-05	0.00166928	0.0829582	7.44e-10	3.82e-08																																								4.94297	0.396886	0
	RBM17	0.0775828	3.72e-05	0.00167444	0.0783563	6.1e-09	2.72e-07																																								2.91882	0	0
	BCL2L1	0.0775331	3.76e-05	0.0016882	0.121143	2.1e-19	2.52e-17																																								0	0.401341	0
	SPTY2D1	0.0775255	3.77e-05	0.0016882	0.0761268	1.62e-08	6.64e-07																																								0	0	0
	PRDX6	0.077381	3.9e-05	0.00173678	0.0933572	4.17e-12	2.75e-10																																								4.56297	0	0.380332
	STAU1	0.0773585	3.92e-05	0.00174144	0.0760255	1.7e-08	6.91e-07																																								0.943563	1.50466	0
	IGF2R	0.0773087	3.96e-05	0.00175713	0.165103	7.42e-35	1.85e-32																																								0	0.373278	0
	RRAGA	0.0771946	4.07e-05	0.00179499	0.0599808	8.68e-06	0.00020074																																								2.46531	0	0
	HIF1A	0.0768512	4.4e-05	0.00193292	0.0922999	7.25e-12	4.63e-10																																								0	0.314651	0
	PNRC2	0.0768141	4.44e-05	0.00194461	0.0844928	3.59e-10	1.9e-08																																								0.501099	0	0
	PLK3	0.0765973	4.67e-05	0.00203361	0.084266	4e-10	2.12e-08																																								3.72972	0	0
	SEC14L1	0.0761793	5.13e-05	0.00221543	0.0519471	0.000117604	0.00199298																																								0	1.63621	0
	RUNX3	0.0761424	5.18e-05	0.00222865	0.0850337	2.77e-10	1.49e-08																																								1.62236	1.96964	0
	PPP4C	0.0758089	5.58e-05	0.00239247	0.0534839	7.33e-05	0.00132036																																								2.7213	0	0.332497
	CEBPG	0.0745518	7.41e-05	0.00309256	0.0388953	0.00394378	0.0393381																																								0	0	0
	PRKCQ	0.0745513	7.41e-05	0.00309256	0.102338	2.92e-14	2.37e-12																																								0	1.80352	0
	NOL6	0.0743781	7.7e-05	0.00319932	0.0428868	0.00147934	0.0173865																																								2.68436	4.00747	0
	ATG101	0.0743124	7.82e-05	0.00323888	0.0609089	6.28e-06	0.000150788																																								0	3.24902	0
	MIER1	0.0742028	8.01e-05	0.00329618	0.0682014	4.22e-07	1.32e-05																																								3.98153	0	0
	ETF1	0.0741993	8.02e-05	0.00329618	0.0747562	2.92e-08	1.14e-06																																								4.67841	3.02854	0.712944
	ARF4	0.0741519	8.1e-05	0.00331	0.0904305	1.9e-11	1.19e-09																																								2.41404	1.33902	0
	RAB10	0.0739497	8.47e-05	0.0034539	0.0491799	0.000266698	0.0040503																																								2.38934	2.136	0
	STAG2	0.0739328	8.5e-05	0.00345887	0.0664027	8.44e-07	2.47e-05																																								0.570946	0	0.932118
	FUBP1	0.0735794	9.2e-05	0.00371441	0.0667474	7.4e-07	2.2e-05																																								0.683149	0	0
	ZMYM5	0.0734764	9.41e-05	0.0037911	0.142487	2.67e-26	4.56e-24																																								3.16362	2.77578	1.1286
	PTP4A2	0.0734213	9.52e-05	0.00382797	0.119582	6.05e-19	6.98e-17																																								0	0	0
	PDCD11	0.0734015	9.56e-05	0.00382797	0.044012	0.00110557	0.0134831																																								2.96349	0	0
	TNFRSF9	0.0727559	0.000110175	0.00434401	0.0757478	1.91e-08	7.74e-07																																								0	0	0
	PRKCH	0.0726286	0.000113278	0.00444377	0.0650062	1.43e-06	4.01e-05																																								3.54927	1.24373	0
	HIVEP1	0.0721271	0.000126327	0.0049012	0.0814561	1.5e-09	7.47e-08																																								1.542	0	0
	DNAJA1	0.0720149	0.000129434	0.00501076	0.048677	0.000308154	0.00457078																																								0	0	0
	TG	0.0719515	0.000131222	0.00506885	0.12881	9.45e-22	1.33e-19																																								4.20347	1.34152	0
	TAOK3	0.0715824	0.000142101	0.00546515	0.0789767	4.63e-09	2.11e-07																																								1.21013	3.02427	0.777927
	ITK	0.0715654	0.00014262	0.00547322	0.0810923	1.77e-09	8.7e-08																																								3.36982	0	0
	WARS1.1	0.0712622	0.00015222	0.00581519	0.0490922	0.000273524	0.00413356																																								0	4.17092	0.393077
	EGR1	0.0712516	0.000152564	0.00581519	0.104066	1.07e-14	8.97e-13																																								0	0.617055	0
	PGAP1	0.071149	0.000155953	0.00590782	0.0778593	7.61e-09	3.33e-07																																								3.7793	3.31939	0
	EIF3J	0.0710213	0.000160273	0.00604551	0.0879721	6.58e-11	3.77e-09																																								0.943084	0	0
	STARD4	0.0709525	0.000162647	0.00612198	0.0617973	4.59e-06	0.000113742																																								0.77966	0	0
	USP37	0.0708005	0.000168005	0.00628346	0.0673787	5.81e-07	1.76e-05																																								0	0.918456	0
	IL4R	0.0706068	0.000175078	0.00653416	0.134142	1.81e-23	2.74e-21																																								0	4.37231	0
	ARL5B	0.0702421	0.000189158	0.00704475	0.0742431	3.63e-08	1.39e-06																																								0	2.52035	0
	PTPN2	0.0700557	0.000196762	0.00729713	0.14735	4.97e-28	8.98e-26																																								1.19589	4.39264	0
	TRAF3	0.0700179	0.000198337	0.00734014	0.108923	5.79e-16	5.4e-14																																								3.90824	0.829226	0.437249
	MAMU-A	0.0696778	0.000213059	0.00783568	0.0738064	4.37e-08	1.64e-06																																								2.97297	1.36917	0
	SLC9A7	0.0694738	0.000222377	0.00816137	0.0798888	3.07e-09	1.45e-07																																								0	0	0
	TET2	0.0693384	0.000228768	0.00836116	0.180694	1.61e-41	5.6e-39																																								0.8083	1.79804	0.188427
	EHD4	0.0693208	0.000229614	0.00837473	0.100854	6.84e-14	5.28e-12																																								1.69019	0	0
	ARHGEF2	0.0692503	0.000233018	0.00846393	0.0708667	1.47e-07	4.98e-06																																								0.515129	2.57237	0
	ALDOA	0.0692271	0.000234152	0.00848765	0.0731904	5.65e-08	2.07e-06																																								1.2261	3.83102	0
	LTV1	0.0688796	0.00025174	0.00901413	0.053589	7.1e-05	0.00128412																																								3.76971	0	0
	STAMBPL1	0.0688422	0.000253702	0.00906599	0.0485774	0.000317048	0.00467405																																								3.47367	0	0.27682
	NUFIP1	0.0688074	0.000255541	0.00911328	0.0581822	1.6e-05	0.000347143																																								0	0	0
	MALT1	0.0686551	0.00026375	0.00934937	0.0429141	0.00146902	0.0172762																																								2.88863	0	0
	EFHD2	0.0686169	0.000265842	0.00938582	0.0787149	5.2e-09	2.36e-07																																								0	2.66408	0
	NCK2	0.0684625	0.000274481	0.0096522	0.0823747	9.77e-10	4.94e-08																																								2.23153	2.21335	0
	KLF9	0.0681107	0.000295143	0.0102968	0.0915454	1.07e-11	6.78e-10																																								0	4.62614	0
	SRSF10	0.0679795	0.000303211	0.0105574	0.0749044	2.74e-08	1.08e-06																																								0	0	0
	LRRC8B	0.0679362	0.000305921	0.0106307	0.104013	1.1e-14	9.21e-13																																								0.328127	1.93123	0.328127
	ORAI1	0.0678386	0.000312114	0.0108247	0.0559699	3.33e-05	0.000661528																																								2.58002	0	0
	MAST3	0.067766	0.00031679	0.0109351	0.0544178	5.47e-05	0.00101473																																								1.11888	4.12396	0
	CD84	0.0677603	0.000317158	0.0109351	0.224791	7.5e-64	4.19e-61																																								3.07521	4.76567	0
	FAM89B	0.0676223	0.000326245	0.0112047	0.0527895	9.09e-05	0.00160556																																								0	2.53977	0
	FURIN	0.0675305	0.000332424	0.011376	0.0821152	1.1e-09	5.55e-08																																								1.5527	0	0
	KLRF2	0.0675291	0.000332523	0.011376	0.0412033	0.00225948	0.024743																																								3.9313	1.21357	0
	CBWD1	0.0675041	0.000334222	0.01139	0.046322	0.000595665	0.00793016																																								0	0	0
	GBP3	0.0674264	0.000339568	0.0115499	0.0510606	0.000153548	0.00251176																																								1.25197	1.82768	0
	SLC38A2	0.067357	0.000344408	0.011692	0.0421708	0.00177451	0.0202119																																								0	0.261305	0
	ENSMMUG00000064139	0.0669443	0.00037454	0.0125699	0.0546114	5.15e-05	0.000961161																																								0.327985	0	0
	NEDD4L	0.0668648	0.000380622	0.0127015	0.0955612	1.29e-12	9.09e-11																																								4.2604	0	0.750195
	ELL2	0.0668319	0.000383165	0.0127623	0.0700226	2.06e-07	6.81e-06																																								4.13846	1.59203	0
	YTHDC1	0.0664993	0.000409784	0.0135976	0.0534714	7.36e-05	0.00132296																																								0	0	0
	GORASP2	0.0663233	0.000424553	0.0140149	0.0383358	0.0044954	0.0439582																																								1.33418	0.999323	0
	SLC39A10	0.0660808	0.000445727	0.0145467	0.0737326	4.5e-08	1.69e-06																																								2.47137	0	0
	TFRC	0.06608	0.000445802	0.0145467	0.125861	7.85e-21	1.03e-18																																								2.37935	1.07962	0.193094
	HAX1	0.0660627	0.000447344	0.01457	0.0512079	0.000146931	0.00241637																																								0	0	0
	SINHCAF	0.0659943	0.000453512	0.0147166	0.0725338	7.42e-08	2.69e-06																																								0	0	0.273694
	CLEC2B	0.0658067	0.00047084	0.0151951	0.115695	7.97e-18	8.55e-16																																								1.22238	3.05161	0
	NDUFA5	0.0657153	0.000479507	0.0154466	0.0473609	0.000446976	0.00626242																																								0.313438	0	0
	ZC3H15	0.0655428	0.000496261	0.0159572	0.055265	4.18e-05	0.000802212																																								2.87463	0	0.304333
	DNAI3	0.0654411	0.000506397	0.0162535	0.0491984	0.000265274	0.00404198																																								0.626597	4.13715	0
	NOL10	0.0653362	0.000517051	0.0165054	0.0834865	5.8e-10	3.02e-08																																								3.12723	2.51865	0.305683
	CREM	0.0652872	0.000522101	0.0166366	0.0721106	8.83e-08	3.16e-06																																								0	4.21344	0
	EVI2B	0.0650853	0.000543391	0.0172729	0.0614464	5.2e-06	0.000127608																																								0.297812	4.28878	0
	BATF	0.0648319	0.000571247	0.0181045	0.11275	5.31e-17	5.35e-15																																								0	3.01283	0
	SH3KBP1	0.0647952	0.000575397	0.0182034	0.113282	3.78e-17	3.9e-15																																								0	1.45961	0
	NFKB2	0.0646669	0.000590096	0.018635	0.128252	1.42e-21	1.96e-19																																								0	2.66898	0
	FDFT1	0.0646221	0.000595322	0.0187147	0.0591777	1.14e-05	0.000258065																																								1.28398	3.29836	0
	EIF1AX	0.064618	0.000595801	0.0187147	0.0713179	1.22e-07	4.23e-06																																								4.51601	3.6202	0.309932
	EHBP1L1	0.0645957	0.000598415	0.018757	0.0509433	0.000159013	0.00259299																																								2.70795	4.28717	0.492434
	RRBP1	0.0645884	0.000599273	0.018757	0.0491498	0.000269023	0.00407554																																								0	0	0
	ELOC	0.0645435	0.000604579	0.0188896	0.0934415	3.98e-12	2.64e-10																																								1.96106	0.78639	0
	LAPTM4A	0.0644148	0.000620021	0.0193379	0.0453628	0.000772654	0.00994213																																								2.77594	0	0.540489
	ZNRD2	0.0643237	0.000631177	0.0196511	0.0419339	0.0018835	0.0212695																																								0	1.39361	0
	EVI5	0.0642455	0.000640902	0.0199188	0.0487341	0.000303163	0.00450399																																								1.36354	0	0
	STIP1	0.0642131	0.000644971	0.02001	0.0711573	1.3e-07	4.48e-06																																								3.87147	0	0
	PLSCR1	0.0641449	0.000653613	0.0202425	0.14095	9.14e-26	1.49e-23																																								3.37968	2.59038	0
	ENSMMUG00000053817	0.0639619	0.000677347	0.0209408	0.135823	5.03e-24	7.73e-22																																								3.33286	5.03528	1.44127
	NFX1	0.0637476	0.00070616	0.0217175	0.0569605	2.41e-05	0.000494657																																								3.73283	0	0
	SSR1	0.0636605	0.000718191	0.0219727	0.0408802	0.00244672	0.0263862																																								3.29816	0.288627	0
	ABCC1	0.0635966	0.000727134	0.0222078	0.101975	3.6e-14	2.87e-12																																								0	2.94255	0
	CD53	0.0632457	0.000778144	0.0236837	0.116475	4.78e-18	5.22e-16																																								0.986806	2.27671	0
	CARS1	0.0632342	0.000779877	0.0236956	0.0645587	1.69e-06	4.63e-05																																								0.615135	4.85241	0
	CD2BP2	0.0631704	0.000789506	0.023947	0.0897357	2.71e-11	1.65e-09																																								2.23784	0.878984	0
	ABCA1	0.0628681	0.00083673	0.0252492	0.0625604	3.5e-06	8.96e-05																																								2.44446	0	0
	COX7A2	0.0627363	0.000858122	0.0258506	0.0542395	5.79e-05	0.00106294																																								3.00292	3.26919	0.513857
	HACE1	0.0626862	0.000866376	0.0260104	0.0761918	1.58e-08	6.49e-07																																								3.69243	0	0
	RIOK1	0.0625068	0.000896585	0.0268261	0.04295	0.00145559	0.0171292																																								4.26655	0	0
	UBE2V1	0.0624463	0.000906981	0.0270912	0.0813189	1.6e-09	7.91e-08																																								1.9846	1.85282	0
	ARF6	0.0620761	0.000973103	0.0288988	0.0797078	3.33e-09	1.56e-07																																								4.08445	0	0
	GLUL	0.0620622	0.000975674	0.0288988	0.0956538	1.22e-12	8.68e-11																																								2.00766	1.68523	0
	KCMF1	0.0620622	0.000975681	0.0288988	0.0514443	0.000136875	0.00227344																																								4.35849	3.47328	0
	SUCO	0.0620004	0.000987162	0.0291411	0.063352	2.63e-06	6.96e-05																																								0	0.843431	0
	PITRM1	0.0619026	0.00100562	0.0296362	0.114195	2.1e-17	2.21e-15																																								4.20425	0	0
	BAG1	0.0618134	0.0010227	0.0299617	0.0503304	0.000190676	0.00303568																																								3.60839	0	0
	RBM8A	0.0618096	0.00102345	0.0299617	0.0954593	1.36e-12	9.56e-11																																								0	3.58985	0
	CEBPZ	0.0617543	0.00103419	0.0302261	0.0673273	5.93e-07	1.79e-05																																								0.342428	2.78926	0
	RUNX1	0.061635	0.00105772	0.0308088	0.0584615	1.46e-05	0.000319348																																								2.80298	3.52875	0
	BTG3	0.0616267	0.00105936	0.0308088	0.0596358	9.78e-06	0.000224138																																								0.972955	2.81828	0.344609
	ADAM19	0.0613423	0.00111755	0.0323412	0.122066	1.11e-19	1.35e-17																																								1.84583	0.90643	0
	GRAMD1B	0.0611936	0.00114914	0.0331466	0.100186	1e-13	7.59e-12																																								3.51552	1.38547	0
	PSIP1	0.0609878	0.00119421	0.0343907	0.0480194	0.000371499	0.00533456																																								4.16699	4.34889	0
	TRIM5	0.0608896	0.00121629	0.0349125	0.0596066	9.88e-06	0.000225837																																								0.578414	2.87332	0
	SATB1	0.0606815	0.00126433	0.0361739	0.115928	6.84e-18	7.38e-16																																								0	1.42469	0
	UBA5	0.0606344	0.00127545	0.0364328	0.0396147	0.00332492	0.034141																																								3.59875	3.15285	0.415581
	CDK17	0.0605212	0.00130254	0.0370867	0.0579247	1.75e-05	0.000373857																																								3.3213	0.989983	0.368067
	BTAF1	0.060404	0.00133113	0.0377788	0.0443558	0.00101012	0.0125513																																								0	0	0
	PFDN2	0.0603047	0.00135582	0.0384177	0.0575759	1.96e-05	0.000414034																																								3.7543	0	0
	MAP3K11	0.0601952	0.0013835	0.039076	0.0402772	0.00283466	0.0297865																																								1.85918	2.88408	0
	DOCK11	0.0601867	0.00138569	0.039076	0.0721683	8.63e-08	3.09e-06																																								4.33233	2.22592	0.961459
	PPP2R2A	0.0599168	0.0014563	0.0410018	0.0558462	3.46e-05	0.000681528																																								3.378	3.88964	0
	PNO1	0.0597791	0.00149362	0.0418521	0.107568	1.32e-15	1.18e-13																																								0	3.72291	0
	NAF1	0.0595982	0.00154394	0.0431936	0.0674605	5.63e-07	1.71e-05																																								4.04891	3.09928	0.454157
	SAMSN1	0.0595811	0.00154878	0.0432511	0.147322	5.09e-28	9.11e-26																																								3.302	3.92105	0
	IL18RAP	0.0595736	0.0015509	0.0432511	0.0942731	2.56e-12	1.75e-10																																								0	4.87722	0
	AHRR	0.059501	0.00157164	0.0436584	0.0448091	0.000895917	0.0113074																																								3.73534	1.27928	0
	SNX9	0.0594965	0.00157292	0.0436584	0.0390996	0.00375816	0.0378318																																								2.62348	0	0
	STAT4	0.059122	0.00168399	0.0464493	0.0514739	0.000135665	0.00225726																																								3.70589	3.49124	0.676998
	SERPINB1	0.0590265	0.00171346	0.0471147	0.0582894	1.55e-05	0.000335643																																								3.02159	0	0
	TRPS1	0.0588377	0.00177309	0.0486521	0.0801495	2.72e-09	1.3e-07																																								4.5712	4.04422	0.920451
	ENSMMUG00000016959	0.0588321	0.00177488	0.0486521	0.0945148	2.25e-12	1.56e-10																																								2.99839	2.31759	0
	ZMAT2	0.0587698	0.00179499	0.0490103	0.0440372	0.00109832	0.0134035																																								4.96152	2.67858	0
	WNK1	0.0587659	0.00179628	0.0490103	0.0595672	1e-05	0.000228351																																								1.97033	0	0
	TPT1	0.0586598	0.00183102	0.0497276	0.071531	1.12e-07	3.92e-06																																								3.35501	3.38084	0
																																															2.97066	3.36643	0
																																															0.517747	4.42981	0
																																															2.36416	0.474839	0
																																															0	1.36111	0
																																															2.58565	2.81861	0.342926
																																															3.17069	0.501792	0
																																															0	4.39827	0
																																															0	4.73208	0
																																															2.7394	0	0
																																															2.88533	0	0
																																															2.53674	0	0
																																															0	0.319199	0
																																															3.76349	3.94814	0
																																															3.32416	2.39855	0
																																															3.588	1.98722	0
																																															4.53975	0	0
																																															1.68585	1.32801	0.741587
																																															4.34138	0	1.23709
																																															4.69771	0	0
																																															1.37704	5.16406	0
																																															2.81254	2.53457	0
																																															2.86421	0.383968	0
																																															4.27394	0.292538	0.355245
																																															2.77509	2.02955	0
																																															1.88678	0.443386	0
																																															3.89383	0	0.641347
																																															0.329633	4.04239	0
																																															3.60251	0.413958	0
																																															3.43851	0.282206	0.349685
																																															3.45517	2.34482	1.54322
																																															4.17912	0	0
																																															0	2.98433	0
																																															3.59948	0.28364	0
																																															0	0	0
																																															0	2.0067	0
																																															0	0	0
																																															0	3.37056	0
																																															0	0	0
																																															1.53234	5.37845	0
																																															0	0	0
																																															3.29029	4.31701	0
																																															0	0.644427	0
																																															0	3.8058	0
																																															3.90008	0.865071	0.814173
																																															0	2.19297	0
																																															3.60467	1.41565	0
																																															0	0	0
																																															2.54807	0	0
																																															0	3.51089	0
																																															0.359413	1.05463	0
																																															2.19307	4.81011	0
																																															0	4.92001	0
																																															5.02797	4.07304	0
																																															2.52406	4.93578	0
																																															2.29919	0	0
																																															0.722595	0	0
																																															0	3.95986	0
																																															4.8526	4.1763	0
																																															0.787662	0	0
																																															0	3.74992	0
																																															3.98732	0	0
																																															2.31636	2.58035	0.761896
																																															2.5598	3.10557	0
																																															4.73421	1.27308	0
																																															2.65469	3.00492	0
																																															2.43412	3.27024	0
																																															3.83551	0	0
																																															4.50046	0	0
																																															0	0	0
																																															0.695858	1.81627	0
																																															4.71586	3.43932	0
																																															2.57215	1.76558	0
																																															0.707187	0	0
																																															2.14898	1.43857	0
																																															0	0	0
																																															2.78409	0	0
																																															0	2.34187	0
																																															2.51982	3.61691	0
																																															1.58807	3.7219	0
																																															0.622568	3.21974	0
																																															0	0	0
																																															0	0.382467	0
																																															1.68392	0	0
																																															3.54613	3.64574	0
																																															3.753	0.801668	0
																																															3.08795	0	0
																																															0	0	0
																																															4.85314	1.06523	0
																																															3.2551	3.02553	0
																																															1.17286	2.3223	0
																																															0	0	0
																																															1.97243	1.15497	0
																																															3.99842	4.41634	0
																																															2.73093	3.31162	0
																																															1.83279	1.02154	0
																																															3.93902	0	0
																																															3.00403	0	0
																																															1.40451	1.37031	0
																																															1.72425	0	0
																																															2.43431	0	0.870344
																																															0	0	0
																																															2.51072	2.10028	0.38622
																																															3.90827	2.22416	0
																																															4.85502	3.01211	0
																																															3.3384	0	0
																																															3.03572	0	0
																																															0	0	0
																																															3.46855	1.06336	0
																																															2.90657	0	0
																																															1.49061	0.651294	0
																																															2.94684	0	0.425763
																																															3.39307	3.64862	0
																																															2.88683	1.47174	0
																																															1.96682	3.30889	0
																																															3.24427	3.13318	0
																																															3.7933	2.53437	0
																																															2.13282	3.19549	0
																																															0	0	0
																																															0	2.56606	0
																																															3.40685	0	0
																																															3.98522	3.61018	0
																																															0	3.24187	0
																																															4.07372	1.32304	0
																																															1.76799	2.55242	0
																																															4.67401	0	0.471871
																																															3.02198	3.3849	0
																																															2.67548	0.638045	0
																																															3.50831	1.66887	0.612479
																																															2.95155	2.60091	0
																																															3.41378	2.90767	0
																																															2.97337	2.21775	0.463191
																																															2.81828	0	0
																																															3.33317	3.61584	0.294246
																																															1.67587	2.61669	0
																																															4.37721	3.5847	0.319291
																																															2.74098	0.637148	0
																																															4.58619	3.32073	0
																																															2.5372	0	0.77215
																																															2.62304	0	0
																																															0	3.07355	0
																																															0.766062	3.47695	0
																																															0	0	0
																																															5.26535	0	3.00822
																																															2.92826	1.99022	0.886665
																																															0.737296	3.78307	0
																																															2.67801	1.66756	0
																																															3.62033	0.326441	0
																																															2.03301	1.33432	0
																																															4.56635	0	0
																																															1.69137	4.32214	0
																																															1.6558	3.63856	0
																																															3.78361	0.391658	0
																																															3.51575	2.14108	0.298063
																																															0	0	0
																																															0.485052	2.30694	0
																																															4.27119	1.88545	0
																																															3.70469	0	0
																																															3.08497	2.18463	0
																																															0	0	0
																																															4.07027	0	0
																																															4.93296	4.467	0
																																															3.194	4.13061	0
																																															2.62392	0	0.783779
																																															0	3.51305	0
																																															3.99982	3.21657	0
																																															4.57026	1.98257	0.8421
																																															2.77389	1.40077	0
																																															4.46975	0.77477	1.2432
																																															2.09982	2.88683	0
																																															0	0	0
																																															2.97818	4.63944	0.4082
																																															4.4078	2.09573	1.74781
																																															3.20144	1.48564	0
																																															0.935069	2.58847	0
																																															4.56219	0	0
																																															3.91706	0	0
																																															4.32631	1.90789	0
																																															3.36218	3.14476	0
																																															4.12808	0.325177	0
																																															0.317655	0	0
																																															4.88561	0	0.737267
																																															4.68301	1.13553	0
																																															0	0.987598	0
																																															4.56381	1.42222	0
																																															4.39188	0	0.481527
																																															0.418324	0	0
																																															2.57872	0.605455	1.10858
																																															1.91729	2.52642	0
																																															2.79737	2.64946	0
																																															0	0	0
																																															0	0	0
																																															4.15675	3.08824	0.421248
																																															0.880579	0	0
																																															2.34133	3.41398	0
																																															0.275461	0.753676	0
																																															3.25163	0	0
																																															4.27204	0.598085	1.39342
																																															0.268888	0	0
																																															3.6207	1.36951	0
																																															2.09158	0	0
																																															4.31708	3.65906	0
																																															0.414158	0	0
																																															0	4.29431	0
																																															2.4623	2.2869	0
																																															3.36975	0	0.553147
																																															0.194884	0	0
																																															3.20402	1.69787	0
																																															3.71162	1.31667	0
																																															1.41744	1.29983	0
																																															3.87752	1.04025	0
																																															2.90568	1.93217	0.560302
																																															2.5158	0	1.46283
																																															0	3.08558	0
																																															3.67056	0.261106	0
																																															2.16928	3.15679	0.46769
																																															3.19435	2.2664	0
																																															0	2.6633	0
																																															3.69004	4.06746	0
																																															3.51566	0	0
																																															3.96173	0	0.3097
																																															2.22759	0	0
																																															3.17473	0	0.419312
																																															0	0	0
																																															0.971091	2.60997	0
																																															2.67784	0.480183	0.353153
																																															3.25091	0	0
																																															3.74333	3.97854	0.287108
																																															0	1.23006	0
																																															3.8231	1.63793	0.392812
																																															3.66053	1.20018	0
																																															4.97091	2.22591	0
																																															3.50117	0	0
																																															0	0	0
																																															0.848111	4.07648	0
																																															4.50056	0	0
																																															1.52769	1.91516	0
																																															2.8399	0	0
																																															3.96983	1.23553	0
																																															1.91805	0	0
																																															3.96103	1.82739	0
																																															3.59375	1.56171	0.319384
																																															0	1.20257	0
																																															0	2.28663	0
																																															3.78692	0	0
																																															0	0	0
																																															2.82649	1.70281	0.462711
																																															0	0	0
																																															3.60118	3.4753	0
																																															1.35712	0	0
																																															3.24868	0.240414	0
																																															0	0	0
																																															0	3.92055	0
																																															4.30699	0	0
																																															0	0	0
																																															3.3063	2.40306	0
																																															2.57423	0	0
																																															3.54915	0.308736	0
																																															3.49235	4.54875	1.05581
																																															4.46158	2.18812	0
																																															3.42083	3.08875	0
																																															4.31495	0.840237	0.802075
																																															2.32392	1.72713	0.41342
																																															1.83679	0	0
																																															0.708179	2.42375	0.708179
																																															2.76809	0	0
																																															2.98247	2.08182	0
																																															3.58136	0.477728	0
																																															0	0	0
																																															0	0	0
																																															2.70204	0.97632	0
																																															4.37789	2.05829	0
																																															3.00477	1.34575	0
																																															3.40349	1.91343	0
																																															3.37311	0	0
																																															0	2.89236	0
																																															0.751332	0.42132	0.202095
																																															3.82989	1.21066	0.333067
																																															0	1.35	0
																																															0	0	0
																																															0.424222	3.68474	0
																																															4.52073	3.8531	0
																																															0	0	0
																																															2.22771	0.55605	0
																																															3.48926	0	0.436715
																																															2.75433	4.06423	1.4286
																																															4.30371	0	0
																																															0	0	0
																																															1.66237	0	0
																																															3.82854	0	0.502049
																																															0	1.37642	0
																																															2.63826	0	0
																																															0	1.26768	0.29817
																																															4.24366	2.57713	0
																																															2.5494	0.338161	0
																																															3.78696	0	0
																																															2.79396	0.981403	0
																																															0	0	0
																																															2.53649	4.27644	0
																																															4.66828	1.83412	0
																																															4.69185	0.500484	0.876848
																																															2.00962	1.17191	0
																																															2.09277	0.400348	0
																																															0	0	0
																																															2.37478	0.500484	0
																																															0.482048	2.69761	0
																																															2.38521	2.10533	0
																																															2.57311	0.421032	0
																																															0	0	0
																																															0	0	0.361634
																																															2.42	2.29403	0
																																															0	0	0
																																															2.42458	3.02598	0
																																															3.68336	1.86758	0
																																															3.43043	1.69856	0
																																															0	2.32961	0
																																															3.93379	3.4753	0
																																															0	3.5522	0
																																															0	3.13031	0
																																															2.70578	2.35106	0.562421
																																															2.48505	1.64506	0.456816
																																															4.02744	1.36243	0
																																															1.41936	0	0
																																															1.41518	2.81957	0
																																															0	0	0
																																															1.70497	3.96361	0
																																															4.36819	0	0.90415
																																															0.83603	3.36599	0
																																															4.08053	0	0.400803
																																															4.72172	1.31521	0.811486
																																															3.5135	0	0
																																															0	2.10217	0
																																															0	1.40189	0
																																															3.67908	3.56511	0
																																															0	0	0
																																															0	0	0
																																															4.60111	0	0
																																															3.33122	1.87945	0.611333
																																															2.50303	3.42319	0
																																															0.670509	3.73672	0
																																															4.61997	0	0
																																															4.02971	1.5528	0.328616
																																															4.55282	0	0
																																															2.16969	0	0
																																															1.53177	0	0
																																															0.745348	0	0
																																															2.471	1.46908	0
																																															2.66556	0.739463	0.502281
																																															3.75445	2.63084	0.462145
																																															0.572458	3.1517	0
																																															3.69644	1.53512	0
																																															2.5518	4.76667	0
																																															4.22287	1.5549	0
																																															0.371832	0	0
																																															3.10949	0.256453	0
																																															2.83761	0.359701	0
																																															2.06506	0.669189	0
																																															0	1.98605	0
																																															2.02007	2.54567	0
																																															3.39169	3.76133	0
																																															3.64061	3.38502	0
																																															5.3438	3.17667	1.80004
																																															3.20199	0.994039	0
																																															3.66424	0	0
																																															2.27957	0.633946	0
																																															2.80056	0	0
																																															3.81873	0	0
																																															3.47412	2.64253	0
																																															2.66393	1.47455	0
																																															0	2.92691	0
																																															0.89902	1.25134	0
																																															4.18168	0	0.297616
																																															2.73493	2.71208	0
																																															3.5212	0	0
																																															3.15904	1.10566	0
																																															4.52763	0	0
																																															2.09252	3.07947	3.33221
																																															3.65784	1.11069	0
																																															0.34419	0	0
																																															1.92146	2.3767	0
																																															3.5855	2.73122	0
																																															2.22073	3.21588	0
																																															0	0	0
																																															1.71648	1.99466	0
																																															3.85185	2.03399	0
																																															3.37282	3.18986	0
																																															0	2.72991	0
																																															3.22685	2.52448	0
																																															4.06911	0	0
																																															3.29595	1.23374	0
																																															0	3.64379	0
																																															0	0	0
																																															3.81437	3.18078	0
																																															1.77017	0.929388	0
																																															4.13265	3.71999	0.754033
																																															0.655029	0.586545	0
																																															2.62038	3.79983	0.585732
																																															0	2.56553	0
																																															3.99385	3.35841	0.801623
																																															3.82034	0	0
																																															4.49772	1.01398	0
																																															0	3.00104	0
																																															0.432181	2.61439	0
																																															3.62941	0	0
																																															1.86771	3.69067	0
																																															2.18532	1.65375	0.422802
																																															0.361766	1.76961	0
																																															2.96694	3.26089	0
																																															4.72987	0.350688	0
																																															4.86961	0	0
																																															3.1537	0	0
																																															3.45399	0	0
																																															0	0	0
																																															2.81309	1.40977	0
																																															2.92569	1.92645	0
																																															3.15208	0.535332	0
																																															0	3.20151	0
																																															3.15501	2.6914	0
																																															3.48012	0.934458	0
																																															3.37393	2.67823	0
																																															0	0	0
																																															3.23593	0	0
																																															5.18612	0.439504	1.12468
																																															4.38082	1.28767	0
																																															0	2.65863	0
																																															2.72947	2.76448	0
																																															0	2.49091	0
																																															2.9628	4.14236	0.675952
																																															0	1.05793	0
																																															4.798	0	0
																																															4.04053	0	0
																																															3.22408	0	0
																																															3.65182	0	0
																																															1.51525	1.24256	0
																																															4.92533	1.52583	0.551083
																																															5.07057	0	0.681552
																																															2.70232	1.81179	0
																																															0	2.01926	0
																																															3.45671	0.731095	0
																																															3.68249	3.70451	0
																																															3.03568	0	0
																																															2.22058	2.82817	0.557673
																																															3.50028	0.63027	0
																																															2.4396	2.82957	0
																																															2.32238	3.88356	0
																																															1.89794	3.54626	0
																																															1.89158	3.67019	0
																																															2.81954	4.41777	0.459981
																																															2.6598	2.2865	0.745639
																																															3.23172	0	0
																																															2.08642	0	0
																																															3.51702	2.83667	0
																																															2.77744	0	0
																																															4.0067	0	0
																																															3.79727	0.51148	0
																																															1.7122	3.12201	0
																																															0	1.76897	0
																																															2.18341	0.506045	0
																																															4.30795	2.56488	1.65095
																																															3.19392	0	0
																																															2.01053	0	0
																																															2.24414	0	0
																																															0	2.70908	0
																																															4.23061	1.44964	0
																																															3.91949	2.20923	0.373617
																																															0	1.52575	0
																																															0	3.52254	0
																																															2.60045	0	0
																																															3.27881	2.60879	0
																																															2.52572	3.96185	0
																																															3.83735	0.487342	0
																																															0	3.92301	0
																																															3.46763	0.417094	1.18562
																																															2.63269	1.5033	0
																																															3.02222	0	0
																																															3.34412	3.28044	0
																																															3.02166	2.89129	0
																																															4.38385	0	0
																																															3.45719	1.12257	0.486797
																																															3.37182	0	0.723468
																																															4.79747	3.22863	0.465077
																																															4.36997	0	0
																																															1.20303	0	0.459036
																																															0	0.341002	0
																																															0	0	0
																																															2.88949	0.437745	0.245631
																																															4.12153	1.3127	0
																																															2.6898	0.402077	0
																																															2.87035	0.870667	0
																																															3.91036	0.543923	0
																																															3.25091	2.37459	0
																																															3.5955	3.13939	0
																																															3.53141	0	0
																																															4.08713	3.46886	0.924759
																																															4.37387	1.14358	0
																																															3.24523	3.67908	0.521892
																																															2.98336	0.555416	0
																																															3.532	0	0
																																															3.54704	0	0
																																															0	0	0
																																															3.21144	0	0
																																															2.18663	0	0
																																															2.56341	0	0
																																															1.61587	1.87437	0
																																															3.99212	3.82272	0
																																															4.46154	2.89934	0
																																															4.86441	4.32753	0
																																															2.36399	3.51373	0
																																															4.17849	2.59138	0
																																															0	0	0
																																															3.97424	3.42562	0
																																															3.12011	3.30079	0
																																															0	1.51206	0
																																															0	1.35711	0
																																															4.24946	0	0
																																															0.4879	2.54777	0
																																															3.97356	2.69684	0
																																															3.29339	1.05771	0
																																															3.07612	2.66889	0
																																															4.15566	1.90765	0
																																															2.60179	3.82881	0
																																															0.886771	2.9813	0
																																															0	0	0
																																															3.30641	0	0
																																															4.21879	0.646259	0
																																															4.29094	3.03149	0
																																															0.373744	0	0
																																															2.00579	3.04175	0
																																															0	4.22652	0
																																															0	0	0
																																															0	2.51874	0
																																															2.70507	4.56729	0
																																															0	0	0
																																															4.32742	0	0
																																															1.68078	0	0
																																															3.33536	0	0
																																															3.33741	2.3658	0.517994
																																															1.82526	0	0
																																															0.545901	0	0
																																															1.78562	0	0.689468
																																															3.29568	0	0
																																															1.11421	0	0
																																															3.40734	1.69507	0.419473
																																															0	2.03437	0
																																															0	0	0
																																															0	1.31015	0
																																															0	2.72566	0
																																															0	0	0
																																															0	0	0
																																															0	1.57712	0
																																															0	0	0
																																															0	0	0.619779
																																															0	3.2071	0
																																															0	0	0
																																															1.56598	0	0
																																															0	3.15151	0
																																															1.21967	0	0
																																															0.772025	0	0
																																															1.88551	0	0
																																															0	2.23398	0
																																															0	0	0
																																															1.25707	0	0
																																															0	0.483211	0
																																															0	2.32754	0
																																															0	0	0
																																															1.26255	1.79909	0
																																															0	2.07641	0
																																															2.79436	0	0
																																															0	0	0
																																															0	0	0
																																															1.65546	0	0
																																															0	0.945067	0
																																															0	0	0
																																															1.19405	0	0
																																															2.93379	1.29812	0
																																															0.508226	1.75759	0
																																															0	3.18318	0
																																															0.81782	0	0
																																															1.70797	2.18295	0
																																															0.552332	0	0
																																															1.49292	0.465716	0
																																															0	4.38212	0
																																															0	0	0
																																															2.43412	3.45157	0
																																															0	2.89042	0
																																															0.824535	1.82906	0
																																															0	3.72141	0
																																															0.268416	1.46634	0
																																															4.06943	2.22177	0
																																															0	4.44005	0
																																															0	0	0.550555
																																															0	3.41578	0
																																															0	2.83904	0
																																															0.560738	0	0
																																															3.2811	0	0.476013
																																															3.50419	0	1.1951
																																															0	0	0
																																															1.72519	0	0
																																															2.29363	2.13285	0
																																															0	0.659349	0
																																															2.06542	4.14728	0
																																															3.5572	2.35612	0
																																															2.89201	2.84825	0
																																															4.37595	0	0
																																															1.1062	2.06854	0
																																															0	2.30948	0
																																															0.321205	0	0
																																															0	2.10543	0
																																															0	2.27798	0
																																															0.975925	2.34818	0
																																															0	3.89371	0
																																															1.64492	2.76649	0
																																															3.51148	0	0
																																															2.67784	2.38391	0
																																															1.58463	1.36363	0.677713
																																															0	0	0
																																															0	0	0
																																															1.32628	0	0
																																															0	2.03819	0
																																															0	1.93485	0
																																															0.37373	0	0
																																															0	0.299493	0
																																															0	0	0
																																															0.560915	0	0
																																															0	0	0
																																															0	0.733844	0
																																															1.73661	2.64175	1.01316
																																															0	3.23324	0
																																															1.53066	0	0
																																															0	1.42974	0
																																															0	0	0
																																															3.59038	0	0
																																															2.34363	0	0.826108
																																															0	3.82962	0
																																															0	2.89196	0
																																															0	3.2581	0
																																															0.384761	2.32976	0
																																															0	1.04917	0
																																															0	0	0
																																															1.96121	2.33975	0
																																															0	0.592736	0
																																															0	0	0
																																															0	2.71437	0
																																															0.528224	0	0
																																															0	0.27873	0
																																															0.37407	2.1905	0
																																															1.00142	4.34004	0.62115
																																															4.56932	3.16506	0
																																															0	0	0
																																															0	1.90539	0
																																															0	1.26495	0
																																															3.33871	0	0
																																															0	1.09107	0
																																															3.07515	1.97053	0.261841
																																															0	0	0
																																															0	3.89009	0
																																															0	4.19936	0
																																															0	3.92531	0
																																															3.03791	2.48378	0
																																															0.785134	3.51571	0
																																															0	0.377124	0
																																															1.02203	0	0.18036
																																															1.58217	0	0
																																															0	2.29461	0
																																															1.68846	3.06817	0
																																															0.33233	2.66173	0
																																															1.98648	2.14161	0
																																															0.782763	2.66487	0
																																															0	3.93337	0
																																															0	0.319569	0
																																															0	2.77323	0
																																															2.20088	4.50447	0.406836
																																															0	4.42435	0
																																															0	0	0
																																															0	3.97335	0
																																															1.92417	0	0
																																															0	4.38157	0
																																															0.495121	4.04189	0
																																															0	4.17736	0
																																															3.3792	0	0.471962
																																															3.83551	3.9687	0
																																															0	4.32744	0
																																															0	3.28602	0
																																															1.78563	3.31079	0
																																															0	0	0
																																															2.25614	4.11531	0.407273
																																															0	3.73256	0
																																															0	4.71354	0
																																															0	0	0
																																															1.09291	0.372575	0
																																															1.90351	3.14299	0
																																															1.88456	4.26073	0
																																															0	3.82988	0
																																															0.455261	3.19777	0
																																															0	0	0
																																															0	1.91537	0.35211
																																															0	4.53311	0
																																															1.45373	3.65245	0.241576
																																															2.4773	1.17474	0
																																															0	3.31755	0
																																															0	4.41909	0
																																															0	0.679483	0
																																															2.06966	3.48641	0
																																															1.78926	0.441139	0
																																															1.22026	2.98911	0
																																															0	0	0
																																															2.72644	3.10165	0.584025
																																															2.95291	3.17978	0.189591
																																															3.18534	0	0.400852
																																															3.49393	0	0
																																															0	4.21283	0
																																															0.729237	3.5692	0
																																															0.545063	1.47877	0
																																															0	4.20119	0
																																															0.921558	2.24562	0
																																															0	3.40906	0
																																															0	4.11013	0
																																															0	0.449567	0
																																															0.422313	0	0
																																															0	0	0
																																															0.318185	2.45904	0
																																															0	0	0
																																															0	3.48462	0
																																															0.789036	0.665048	0
																																															0	2.66339	0
																																															0	4.13768	0
																																															2.14493	2.94588	0
																																															0	0	0
																																															0	2.01799	0.582328
																																															2.62615	4.1439	0
																																															4.22639	3.21028	0.373504
																																															1.39727	4.40716	0
																																															0	2.89018	0
																																															0	3.85694	0
																																															4.10671	4.60771	0
																																															0.459014	3.30638	0
																																															2.34486	0	0.853311
																																															3.52686	1.57423	0
																																															0	3.14775	0
																																															0	0	0
																																															0	4.05335	0
																																															0	1.71948	0
																																															0.443506	4.29769	0
																																															2.24152	0	0
																																															0	4.54079	0
																																															0	4.04676	0
																																															0.942256	2.28253	0.942256
																																															3.86704	0	0
																																															0	2.98697	0
																																															1.4594	3.05166	0.507225
																																															1.85056	0.57293	0
																																															0	0.692398	0.436793
																																															3.76609	0.557864	0
																																															0	0	0
																																															0.236226	4.16713	0
																																															0	4.23281	0
																																															0	1.83717	0
																																															3.80014	2.51547	0
																																															0.712794	0	0
																																															0	4.75949	0
																																															0.373744	2.95396	0
																																															1.48086	0	0
																																															3.43225	0.360684	1.48228
																																															0	1.62155	0
																																															0	5.24316	0
																																															1.99844	4.23143	0
																																															0	4.3342	0
																																															0.988074	2.88888	0
																																															1.12292	4.62108	0
																																															3.83696	2.83459	0
																																															0.678836	1.71391	0
																																															0.491989	1.8161	0
																																															0	4.34943	0
																																															3.35131	0	0
																																															2.16459	3.61107	2.01404
																																															2.22619	0	0
																																															0	3.71854	0
																																															2.85609	0.535743	1.34194
																																															0	0	0
																																															2.16722	4.08773	0
																																															3.08123	3.64065	0.466158
																																															2.00609	2.36742	0.496778
																																															2.97803	0.416979	0
																																															2.44789	2.94233	0.79702
																																															0.381404	3.66875	0
																																															0	0	0
																																															4.33749	0.447929	0
																																															1.83634	3.12717	0
																																															0	1.87244	0
																																															2.82581	3.30485	0
																																															0	2.83338	0
																																															0	1.41217	0
																																															0	3.20844	0
																																															0	0.502539	0
																																															0.309864	1.6187	0
																																															0	0.389112	0
																																															2.13698	4.54761	0
																																															1.18436	2.51601	0
																																															1.06284	0	0
																																															0	0	0
																																															0	1.76895	0
																																															0	0.791634	0
																																															2.28452	0	0
																																															0	3.00956	0
																																															0	0.906255	0
																																															3.65277	0	1.61996
																																															0	5.00654	0
																																															0	3.76882	0
																																															2.31346	2.00959	0
																																															4.23249	0.92446	0
																																															3.11757	0.778851	0
																																															3.03188	4.36774	0
																																															0	3.62657	0
																																															0	0	0
																																															0	0	0
																																															1.24662	4.70688	0
																																															1.98402	1.20696	0
																																															1.53131	1.44553	0
																																															0.396663	3.76495	0
																																															2.97886	0	0
																																															4.3001	0	0
																																															0.646844	0	0
																																															3.85047	4.09343	0
																																															4.37469	2.55772	0
																																															3.18429	0	0
																																															3.54494	5.03152	0
																																															2.52663	4.7413	0
																																															4.10765	0	0
																																															0	2.22297	0
																																															4.46138	1.66954	0
																																															0	0.293377	0
																																															3.41746	0	0
																																															3.98457	4.68794	0.730816
																																															0	0	0
																																															3.88297	3.9566	0.28035
																																															2.97756	2.24173	0.447786
																																															4.13934	2.95782	0
																																															3.41199	3.94359	0
																																															3.13602	3.5882	0
																																															4.90508	2.13072	0
																																															4.01484	4.41038	0
																																															3.80519	2.60082	0
																																															3.16906	0	0
																																															2.71842	3.94386	0
																																															4.71676	0.397574	0
																																															0	0	0
																																															3.7797	4.2549	0
																																															0.581527	3.45906	0
																																															0.953906	1.00852	0
																																															1.5922	0.951786	0
																																															3.43012	2.9965	0
																																															2.12879	2.1716	0
																																															0.585767	0	0
																																															0	4.00668	0
																																															0	4.80603	0
																																															0	3.05185	0
																																															1.38569	0	0
																																															0	3.78338	0
																																															4.07645	4.85506	0.853285
																																															4.38357	3.85492	0
																																															0	2.50669	0
																																															5.3515	1.59685	0.630393
																																															0.624455	0	0
																																															3.97751	0.712639	0.635445
																																															1.3238	0	0
																																															0	3.35372	0
																																															0	3.7181	0
																																															1.92279	1.61972	0
																																															4.13558	0	0
																																															0	4.29906	0
																																															1.07467	2.59836	0
																																															1.41983	4.20199	0
																																															2.24851	3.64641	0
																																															1.67528	4.78324	0
																																															3.05907	3.17352	0
																																															1.73983	2.51846	0
																																															2.15645	2.01179	0
																																															0.604248	0	0
																																															1.93311	4.65947	0
																																															1.5005	4.39906	0
																																															4.31329	0	1.12352
																																															0	4.45621	0
																																															0.873204	4.36723	0
																																															1.01671	4.2781	0
																																															1.77814	0.786846	0
																																															2.445	3.40857	0
																																															0.936906	3.22105	0
																																															0	3.73176	0
																																															4.37433	0	0
																																															0	4.10263	0
																																															3.6502	3.18073	0
																																															0	0	0
																																															3.80862	3.1575	0
																																															3.21936	0.320737	0
																																															1.30503	4.46982	0
																																															3.98261	4.60738	0
																																															0	2.08286	0
																																															0.933872	5.07249	0
																																															2.99365	4.34586	0
																																															3.58221	2.37547	0
																																															1.72633	0	0
																																															3.21615	3.38526	0
																																															4.44114	3.23664	0
																																															0	4.06352	0
																																															3.32165	3.59947	0
																																															4.93632	0	0.965669
																																															2.0961	0.973698	0
																																															3.17709	4.40252	0
																																															3.16669	4.88396	0
																																															4.15217	2.20895	0
																																															0	2.38437	0
																																															2.97063	4.61955	0
																																															3.08846	0	2.40268
																																															2.27684	0	0.459357
																																															4.03522	2.89149	0
																																															3.99685	3.39807	0
																																															2.9659	3.63391	0
																																															2.19047	0	0
																																															0	4.30114	0
																																															3.13958	0	0
																																															0.485724	3.91091	0
																																															0	4.11859	0
																																															0	0	0
																																															3.39128	0	0
																																															2.9644	2.34274	0
																																															3.30052	2.72136	0
																																															1.48905	4.74632	0
																																															3.40015	0	0
																																															4.38815	0	0
																																															4.57547	2.23136	0
																																															4.17997	3.3	0
																																															4.38952	2.8036	0.928538
																																															5.05647	4.2364	0.998673
																																															4.55434	4.4411	0
																																															4.21203	0	0
																																															3.82604	3.48043	1.18847
																																															0	2.28159	0
																																															3.08518	1.33857	0
																																															0	3.4011	0
																																															0	3.02679	0
																																															4.08528	3.77362	0.538194
																																															3.79029	2.77165	0
																																															4.43963	0.448788	0
																																															4.30904	2.03698	1.37988
																																															0	0	0
																																															3.0962	1.91356	1.7493
																																															0	1.88598	0
																																															3.15158	3.87643	0
																																															0	0	0
																																															1.2278	2.31895	0
																																															0.928863	3.6961	0
																																															3.41199	4.7432	0
																																															3.60427	2.93788	1.00947
																																															0	1.65796	0
																																															4.13908	2.17548	0
																																															4.08354	4.05353	0
																																															3.33143	3.88402	0
																																															4.31318	0	0.425303
																																															1.61048	2.94052	0.693798
																																															4.28908	3.11711	0
																																															3.69103	2.63046	0
																																															2.86103	4.59448	0
																																															2.21697	4.24591	0
																																															2.99242	3.48023	0.898718
																																															2.66073	0.952489	0
																																															3.57722	0	0
																																															2.75705	4.39908	0
																																															4.21412	3.21279	0
																																															2.98019	4.29604	0
																																															2.23248	3.55615	0
																																															4.04126	3.4732	0
																																															0	0.244815	0
																																															0	0.82697	0
																																															2.88215	0.990408	0
																																															0	0	0
																																															0	2.71015	0
																																															2.61434	2.47458	0
																																															0.37915	3.64742	0
																																															2.21431	1.97788	0
																																															4.38301	2.47986	1.24081
																																															3.37567	0	0
																																															3.88293	2.73988	0
																																															0	2.22202	0
																																															4.5236	2.05974	0
																																															4.05359	0	0
																																															0.280881	2.71252	0
																																															1.31393	2.79128	0
																																															3.52184	2.05418	0.79595
																																															2.54077	3.03767	0.295507
																																															0.549098	0	0
																																															4.39038	3.19448	0
																																															0	0	0
																																															0	4.73025	0
																																															2.90532	4.00089	0.286785
																																															4.57694	3.11293	0
																																															1.8608	2.0596	0
																																															3.39053	4.47597	0
																																															0.462275	2.39653	0
																																															2.7941	3.3905	0
																																															5.41751	4.73569	0
																																															1.80517	0	0
																																															3.69775	0	0
																																															0	1.66373	0
																																															1.34484	5.23824	0.303579
																																															1.85368	3.47887	0
																																															5.23236	4.01899	0.773625
																																															2.47277	3.93693	0
																																															0	0	0
																																															3.48745	0	0
																																															0.359531	0	0
																																															0	3.85673	0
																																															0	3.14493	0
																																															0.420583	3.82599	0
																																															1.92559	2.1024	0
																																															3.96009	0	0
																																															4.03863	0	0
																																															2.07048	0.306268	0
																																															1.02801	0	0
																																															1.47003	0.635592	0
																																															1.34382	4.30618	0
																																															1.21663	2.65392	0
																																															2.85968	2.87707	0.455778
																																															0.490475	0.388133	0
																																															4.89475	4.17083	0
																																															0.415774	2.87303	0
																																															4.2377	0.474862	0
																																															4.00216	0	0.810583
																																															3.8248	3.12998	0
																																															1.84463	0	0
																																															0	0	0
																																															4.11006	0.362256	0
																																															4.98724	0	0
																																															2.84974	0	0
																																															0.315512	1.86223	0
																																															1.74829	1.6813	0
																																															1.71575	2.6085	0
																																															4.03384	0	0
																																															3.55939	2.34535	0
																																															0	1.93451	0
																																															3.49663	0	0
																																															1.19506	1.16565	0
																																															1.78781	0	0
																																															0.590681	0	0
																																															1.0356	0	0
																																															2.29435	4.39829	0
																																															0	2.59807	0
																																															1.4995	0.954004	0
																																															2.91683	2.8503	0
																																															2.1383	4.39234	0
																																															3.18839	2.11073	0
																																															4.99761	1.90928	0.681649
																																															0.389695	2.84885	0
																																															3.6079	3.97118	0
																																															0.857249	3.24221	0
																																															2.22141	0	0
																																															0	0	0
																																															4.31259	4.21464	0
																																															2.61528	3.89483	0
																																															3.92913	1.85901	0.231955
																																															4.43188	0	0.33337
																																															1.85988	0	0
																																															0	4.73692	0
																																															0	3.24924	0
																																															2.95266	3.69746	0.811904
																																															1.31853	4.66805	0
																																															2.42251	3.14056	0.432266
																																															1.06614	0	0
																																															4.22482	0	0.25204
																																															4.63282	2.82034	2.16859
																																															3.9236	5.00625	0.386765
																																															3.87178	3.63749	0
																																															3.02018	1.43563	0
																																															4.30231	2.39304	0
																																															2.98477	0.384521	0
																																															4.52834	4.57622	0.664941
																																															0	3.13655	0
																																															3.79154	2.92308	0
																																															3.50336	1.2103	0
																																															0	4.1268	0
																																															1.31867	0	0
																																															0	NA	0
																																															4.53768	NA	0
																																															2.23939	NA	0
																																															0	NA	0
																																															2.65872	NA	0
																																															5.08362	NA	0
																																															0	NA	0
																																															0.478427	NA	0
																																															1.19341	NA	0
																																															1.64631	NA	0
																																															2.378	NA	0
																																															2.79864	NA	0
																																															3.81594	NA	0
																																															3.90539	NA	0
																																															3.7067	NA	0.479831
																																															3.12743	NA	0
																																															2.24092	NA	0
																																															4.67485	NA	0
																																															3.86657	NA	0
																																															1.53411	NA	0
																																															0	NA	0
																																															4.99233	NA	0
																																															3.14519	NA	0
																																															0	NA	0
																																															4.86543	NA	0
																																															0	NA	0
																																															5.03985	NA	0
																																															3.05287	NA	0
																																															0	NA	0
																																															0	NA	0
																																															2.24559	NA	0
																																															3.86304	NA	0
																																															0	NA	0
																																															0	NA	0
																																															3.40123	NA	0
																																															2.88612	NA	0
																																															0	NA	0
																																															1.5365	NA	0
																																															3.36922	NA	0
																																															0	NA	0
																																															2.17203	NA	0
																																															0	NA	0
																																															3.55461	NA	0
																																															3.458	NA	0
																																															1.51871	NA	0
																																															4.80474	NA	0
																																															5.0451	NA	0.380654
																																															3.13712	NA	0
																																															2.55925	NA	0.433141
																																															3.29803	NA	0
																																															3.16043	NA	0
																																															3.5206	NA	0.738834
																																															0	NA	0
																																															4.25224	NA	0
																																															1.45308	NA	1.62833
																																															4.15159	NA	1.10434
																																															3.09284	NA	0
																																															4.74338	NA	0.907531
																																															2.25521	NA	0
																																															1.46974	NA	0
																																															3.11908	NA	0
																																															0.369056	NA	0
																																															2.21982	NA	0.77576
																																															3.61468	NA	1.3587
																																															4.47601	NA	0
																																															4.25816	NA	1.04158
																																															0	NA	0
																																															0.635821	NA	0
																																															1.29465	NA	0
																																															2.88066	NA	0
																																															0.926253	NA	0
																																															0	NA	0
																																															3.26365	NA	0
																																															2.36536	NA	0
																																															4.51928	NA	0
																																															2.55071	NA	0.527725
																																															0	NA	0
																																															2.00314	NA	0
																																															3.57934	NA	0.394759
																																															0	NA	0
																																															1.74592	NA	0
																																															3.80033	NA	0.474471
																																															4.35631	NA	0
																																															2.94767	NA	0
																																															1.59896	NA	0
																																															3.8637	NA	0
																																															0	NA	0
																																															4.73819	NA	0
																																															1.83365	NA	0
																																															2.39461	NA	0
																																															1.33324	NA	0
																																															0	NA	0
																																															4.5843	NA	0
																																															3.78489	NA	0
																																															3.68641	NA	0
																																															1.34294	NA	0
																																															3.82261	NA	0
																																															2.32413	NA	0.686939
																																															3.02474	NA	0
																																															1.24849	NA	0
																																															3.45354	NA	0
																																															2.38885	NA	0
																																															1.17982	NA	0
																																															0.663021	NA	0
																																															2.69123	NA	0
[truncated: 7 more columns]

## Sheet: Fig.4
	Fig.4c								Fig.4e								Fig.4g			Fig.4i			Fig.4j					Fig.4k														Fig.4m			Fig.4n
																							CXCL13		CD40L				Groups	CFU	AKR7A3	DAW1	IL20RA	HMBOX1	INPP5J	IGLV10_54	TRDV3	IGHV3OR16_10	IGLV4_69	IGHV1_46		iso	IFNgR1-Fc		iso	IFNgR1-Fc
	Day	iso			IFNgR1-Fc				Day	iso			IFNgR1-Fc				iso	IFNgR1-Fc		iso	IFNgR1-Fc		iso	IFNgR1-Fc	iso	IFNgR1-Fc		37_Gran1	Control_IgG	510	7.39001	6.20453	7.97305	7.48653	5.89681	10.0706	6.11838	6.05381	9.53796	5.84799		2.3	17.8		111	75
	0	0.0188	0.002	0.0636	0.013	0.011	0		0	0.0188	0.002	0.0636	0.013	0.011	0		4.43	19.1		5.13	13.9		452.562	134.163	58.4925	82.5514		38_Gran2	Control_IgG	470	7.23483	6.23243	8.00335	7.63517	5.431	10.4462	6.10042	6.36957	9.87746	5.87948		7.9	14.8		86	101
	14	0.039	0.027	0.0181	0.028	0.022	0.019		14	0.18	0.94	0.1	1.4	0.37	0.32		14.7	7.79		8.6	5.97		566.677	782.945	175.177	401.243		39_Gran3	Control_IgG	680	7.71379	5.90952	8.11236	7.51639	5.70811	9.16689	6.18254	5.90952	8.43097	5.6271		0.8	26.5		207	110
	28	3.77	0.44	2.81	23.5	13.5	7.13		28	6.57	2.38	1.14	29	9.05	16.8		17.9	9.53		10.4	6.05		801.113	519.117	104.957	230.072		40_Gran4	Control_IgG	550	7.79019	5.98352	7.87429	7.54281	5.86001	8.9324	6.16875	5.98352	9.02108	5.431		2.6	12.5		96	121
	40	1.44	5.39	10.9	22.6	9.86	4.87		40	3.67	7.68	3.59	38.5	2.53	9.22		11.9	10.1		16.2	4.57		769.012	236.428	107.121	272.439		41_Gran5	Control_IgG	630	7.49617	5.64998	8.15429	7.55393	5.74039	10.6347	6.18181	6.29481	10.516	5.9188		8.1	4.2		651	94
	55	5.83	34.4	14	5.532	35.7	8.27		55	10.3	46.8	7.12	9.16	4.27	4.42		10.7	7.19		10.2	5.38		967.534	410.173	85.6819	297.14		42_Gran6	Control_IgG	410	7.5063	5.86212	7.66001	7.88617	5.80471	10.1267	6.17233	5.95805	9.78904	5.73642		7.4	6.8		122	86
	94	9.95	24.9	1.79	14.8	14.6	29.2		94	8.55	40.9	11.9	25	21.8	11.3		13.5	6.81		25.1	1.96		1007.15	341.573	91.6875	275.362		43_Gran7	Control_IgG	420	8.03858	7.31878	8.08197	7.25023	6.40733	10.039	6.07702	6.31252	9.56638	5.80605		23.2	10.8		131	192
																	12.2	5.93		21.7	2.19		405.88	413.117	122.437	342.131		44_Gran8	Control_IgG	180	7.63015	5.9349	8.09847	7.31918	5.88216	9.81516	5.65727	6.26674	9.31838	5.9349		24.1	5.5		262	178
																	9.43	6.15		18.6	2.44		526.423	140.92	114.222	226.653		45_Gran9	Control_IgG	340	7.20026	5.8699	7.79949	7.54675	5.74195	11.1538	6.04936	6.44339	10.1001	6.00996		3.1	15.2		189	106
																	11.1	5.72		29.4	2.91		666.998	268.544	77.2055	231.868		46_Gran10	Control_IgG	30	8.02737	6.39405	8.15367	7.32179	6.11818	10.6489	6.15461	6.28372	9.61121	5.66199		2.8	10.6		231	110
																	11.4	6.74		29.7	3.56		518.781	522.909	73.3683	220.344		47_Gran11	Control_IgG	880	7.57987	6.21675	7.33162	7.57116	5.75508	11.3041	6.21675	6.11353	10.6596	6.50718		3.1	16.4		353	91
																	36.5	14.7		26.3	3.83		966.943	595.609	249.736	271.468		48_Gran12	Control_IgG	390	7.5678	5.83061	6.99055	7.4068	5.75762	11.3623	6.28451	6.5153	10.5925	6.39493		3.4	10.1		74	149
																	26.4	16.6		25	3.42		922.357	537.056	296.183	204.247		49_Gran13	Control_IgG	610	7.32665	7.17104	7.61919	7.70367	5.64413	9.90925	5.95072	6.32184	10.038	5.99187
																	13.7	19.4		23	4.53		1055.13	1002.38	159.658	471.872		50_Gran14	Control_IgG	690	7.62739	6.29956	7.12643	7.32026	5.83782	10.2094	6.04973	6.23681	9.68474	6.00445
																	16.3	13.3		27.4	3.23		1386.75	2062.79	161.404	883.9		51_Gran15	Control_IgG	830	7.97553	6.46619	7.4109	7.30126	6.02336	9.80833	5.88012	6.13693	9.38435	5.97996
																	25.4	15		30.5	3.02		941.7	2743.16	184.076	524.013		52_Gran16	Control_IgG	720	7.35922	6.39877	7.33175	7.54823	5.431	9.83044	6.1216	6.68239	9.98627	5.80265
																							949.662	1443.3	87.547	393.957		53_Gran17	Control_IgG	870	7.30619	6.53099	7.08748	7.96524	5.84568	9.16673	6.34604	5.96514	8.62572	5.76997
																							673.713	638.077	121.123	691.717		54_Gran18	Control_IgG	480	7.22675	6.23987	7.1008	7.38849	5.431	9.98665	6.34039	6.37125	10.6517	6.12322
																							839.856	1547.34	145.936	513.211		55_Gran19	Control_IgG	640	7.13717	5.91612	6.90708	7.68117	5.67442	8.05751	6.07053	5.77483	8.27255	5.431
																							2344.07	2431.94	192.448	829.803		56_Gran20	Control_IgG	830	7.22902	6.09747	7.52308	7.32355	5.66847	10.1325	6.13713	6.67257	9.62843	6.24374
																							855.202	2046.71	161.516	899.474		57_Gran21	Control_IgG	320	8.90707	6.1079	8.20418	7.54713	6.24132	9.4163	5.431	6.76776	9.42312	6.58333
																							968.396	994.56	97.0106	802.031		58_Gran22	Control_IgG	380	9.60086	6.22615	8.20467	7.05793	6.11418	9.41002	5.93768	6.19982	8.4006	5.84541
																							1374.99	2249.6	176.984	681.405		59_Gran23	Control_IgG	340	9.30523	6.44064	7.44834	7.36368	6.253	9.31489	5.78015	5.96262	8.54085	5.71631
																							2325.68	1759.89	592.588	601.523		60_Gran24	Control_IgG	130	9.10457	6.71239	7.55512	7.53314	6.16586	8.79458	6.3004	5.68546	7.97214	5.74245
																							1184.91	1609.37	605.278	474.758		61_Gran25	Control_IgG	520	8.55631	6.0442	7.97359	7.50176	6.31254	9.03838	6.12861	6.39011	9.06652	5.9074
																							49.7429	1329.92	64.6487	222.571		62_Gran26	Control_IgG	670	8.64652	5.95171	7.73435	7.47651	6.43562	9.07985	6.06704	6.7066	8.79997	6.0312
																							148.512	2096.59	84.3146	291.891		63_Gran27	Control_IgG	420	8.40457	6.01058	6.98963	7.57308	6.52884	10.7535	6.18631	6.82258	10.0421	6.01058
																							323.28	922.541	115.846	264.117		64_Gran28	Control_IgG	100	9.49414	6.66718	7.70637	7.64421	5.65605	9.28533	5.82001	6.17004	8.55813	5.65605
																							330.762	1719.17	75.2606	257.173		65_Gran29	Control_IgG	120	9.44356	6.24394	8.13421	7.16641	5.97267	11.243	5.9329	6.31477	9.10704	6.00959
																							283.904	1647.64	123.079	221.416		66_Gran30	Control_IgG	350	9.028	6.53816	7.739	6.68473	5.97579	10.3992	6.27304	7.01951	8.31641	6.01291
																							64.5346	1494.95	103.595	298.043		67_Gran31	IFNgR1_IgG	130	7.24263	5.7932	6.85505	8.50999	6.90657	10.8983	6.90657	6.39632	10.3588	6.25829
																							155.439	1300.55	105.596	236.877		68_Gran32	IFNgR1_IgG	340	6.70706	5.75645	6.45759	8.38479	6.65691	12.2668	6.65691	6.78934	10.8916	7.44349
																							209.276	1566.95	98.5139	225.467		69_Gran33	IFNgR1_IgG	280	6.63092	6.00921	6.35806	8.01717	6.81761	11.9776	6.74973	7.19414	11.3012	6.56571
																							80.9277	1157.76	111.652	198.697		70_Gran34	IFNgR1_IgG	210	7.12124	5.86637	6.76495	8.51659	6.97654	12.348	6.61418	6.92396	10.9717	7.72158
																							347.234	1619.89	126.212	276.513		71_Gran35	IFNgR1_IgG	260	6.83925	5.91171	6.44574	8.79341	6.68683	12.3307	6.54589	7.58214	11.5422	7.25156
																							589.5	2090.71	719.261	218.957		72_Gran36	IFNgR1_IgG	240	6.35492	6.16977	6.61696	8.55523	6.97035	12.1344	6.48539	7.24877	11.5081	7.45866
																							168.976	1455.8	339.248	157.882		73_Gran37	IFNgR1_IgG	180	6.39663	5.431	6.43794	8.30208	7.00347	11.5083	6.66849	7.03764	10.9952	6.81518
																												74_Gran38	IFNgR1_IgG	390	6.32657	5.6515	6.56915	8.31155	6.85328	12.8886	6.44522	7.69745	11.3878	7.81663
																												75_Gran39	IFNgR1_IgG	470	6.58515	6.25769	6.48178	8.25661	6.13235	12.1406	6.56537	7.39953	11.3476	6.88745
																												76_Gran40	IFNgR1_IgG	240	6.139	5.84248	6.8216	8.52127	7.08979	12.1956	6.72505	7.35061	11.6118	7.73255
																												77_Gran41	IFNgR1_IgG	1130	6.11493	5.431	6.94569	8.39531	7.65744	11.444	6.36829	7.65744	11.2754	10.5649
																												78_Gran42	IFNgR1_IgG	490	6.06402	5.69116	6.30118	8.44969	7.59554	10.1155	6.59313	6.91664	11.2272	9.63866
																												79_Gran43	IFNgR1_IgG	660	5.98343	5.78167	6.46341	8.63166	7.51074	12.6458	6.43546	8.17936	11.4627	10.6612
																												80_Gran44	IFNgR1_IgG	480	5.92222	5.81223	6.66144	8.37576	7.58281	10.1664	6.39988	6.97794	10.9447	9.33757
																												81_Gran45	IFNgR1_IgG	350	6.71613	5.91052	6.91785	8.35687	7.9078	9.97586	6.3058	7.07714	10.1165	9.07367
																												82_Gran46	IFNgR1_IgG	570	6.08814	5.431	6.45726	8.41578	7.46829	11.4719	6.59418	8.5374	11.5101	11.5135
																												83_Gran47	IFNgR1_IgG	340	5.98511	6.1534	6.20996	8.58238	7.28806	11.5514	6.23662	8.4843	11.6431	11.2044
																												84_Gran48	IFNgR1_IgG	270	6.18073	5.86708	6.7513	8.53608	7.04145	11.3795	6.52093	8.07155	11.4473	10.7841
																												85_Gran49	IFNgR1_IgG	190	6.36816	5.74827	6.70042	8.42976	7.18773	10.43	6.44043	7.31697	10.6946	9.92412
																												86_Gran50	IFNgR1_IgG	1240	6.26962	5.62597	6.63018	8.48077	7.51266	11.2759	6.82332	7.3733	11.1562	10.1752
																												87_Gran51	IFNgR1_IgG	210	6.58932	6.12295	6.97907	8.26122	6.51025	11.5868	6.86906	7.39481	11.173	7.54358
																												88_Gran52	IFNgR1_IgG	420	6.35927	5.431	6.20472	8.54987	6.70382	12.0765	6.79606	7.66568	11.3543	9.10237
																												89_Gran53	IFNgR1_IgG	940	6.58246	5.65033	6.86077	8.07245	6.50382	12.3989	6.90309	8.00486	11.5769	9.11757
																												90_Gran54	IFNgR1_IgG	250	6.62007	5.431	6.36663	8.18149	6.63699	12.4412	6.82061	9.32517	12.057	8.82123
																												91_Gran55	IFNgR1_IgG	470	6.38245	6.16768	6.76817	8.43913	6.61908	13.1179	6.923	8.97327	11.8442	9.70219
																												92_Gran56	IFNgR1_IgG	390	6.24736	5.431	6.86292	8.44836	6.36964	11.9572	6.87978	7.8268	11.3959	8.84718
																												93_Gran57	IFNgR1_IgG	340	6.56632	5.83321	6.62903	8.15802	6.45146	11.9777	6.79654	7.93773	10.9396	8.13456
																												94_Gran58	IFNgR1_IgG	410	6.47164	5.87272	6.63064	8.28844	6.19028	12.2743	7.06046	8.08206	11.2243	8.54194
																												95_Gran59	IFNgR1_IgG	520	6.43743	5.431	6.31964	8.20754	6.66932	12.4529	6.5411	7.84691	11.6375	8.47694
																												96_Gran60	IFNgR1_IgG	330	6.51298	5.66686	6.86466	8.34157	6.53619	11.6502	6.64437	7.77323	11.5011	8.49502

## Sheet: Suppl. Fig.4
Suppl.Fig.4a.Heatmap																																				Suppl.Fig.4 c
animal ID	CFU	Nitric oxide (NO)	Kynurenine	CCL2	CCL5	CCL11	CCL20	CXCL2	CXCL8	CXCL10	CXCL11	CXCL13	IL-1b	IL-6	IL-12p70	G-CSF	GM-CSF	TNFa	total IFNg	BioactiveIFNg	IFNa	IFNb	IL-10	IL-4	IL-13	IL-15	IL-21	GranB	PDGF-AA	PDGF-BB	VEGF	CD40L	PD-L1	sample2
DI4D	510	5.23	108.75	801.00620000000004	686.51530000000002	36.374899999999997	35.238199999999999	520.13890000000004	1173.2316000000001	2287.1887000000002	15.250400000000001	452.56150000000002	666.83529999999996	826.96019999999999	8.1367999999999991	9.8714999999999993	24.829799999999999	61.860599999999998	18.389500000000002	469.00019600000002	1.8152999999999999	13.9711	117.89279999999999	0.25	12.707599999999999	4.1738999999999997	2.3372000000000002	399.40589999999997	154.61590000000001	15.484819999999999	131.81290000000001	58.4925	777.15940000000001	DI4D_1		iso	DI4D_Gran1	DI4D_Gran2	DI4D_Gran3	DI4D_Gran4	DI5F_Gran1	DI5F_Gran2	DI5F_Gran3	DI5F_Gran4	DI6N_Gran1	DI6N_Gran2	DI6N_Gra3	DI6N_Gran4
DI4D	470	5.75	346.25	661.99509999999998	907.12339999999995	60.802399999999999	50.128399999999999	519.01210000000003	3013.8252000000002	3694.2638999999999	13.0684	566.67719999999997	642.17690000000005	597.8895	10.6303	10.6661	23.507200000000001	71.261799999999994	18.6614	301.50570900000002	2.3620999999999999	33.839799999999997	192.1079	0.23139999999999999	17.343399999999999	5.0021000000000004	5.1159999999999997	719.75729999999999	139.34530000000001	13.97167	116.68300000000001	175.1773	686.08270000000005	DI4D_2			2.3	7.9	0.8	2.6	8.1	7.4	23.2	24.1	3.1	2.8	3.1	3.4
DI4D	680	5.25	405.19	837.43020000000001	804.61900000000003	61.987400000000001	48.934699999999999	942.76229999999998	2519.7896000000001	3413.3038999999999	38.545200000000001	801.11310000000003	622.73180000000002	597.95219999999995	9.9941999999999993	14.839600000000001	26.387499999999999	69.715000000000003	23.280999999999999	371.864463	3.5122	7.4192	173.8416	0.65290000000000004	17.2425	4.9248000000000003	2.8740999999999999	580.87900000000002	128.72980000000001	12.90789	58.8748	104.9569	798.61249999999995	DI4D_3		IFNgR1-Fc	DI3P_Gran1	DI3P_Gran2	DI3P_Gran3	DI3P_Gran4	DI5T_Gran1	DI5T_Gran2	DI5T_Gran3	DI5T_Gran4	DI5X_Gran1	DI5X_Gran2	DI5X_Gra3	DI5X_Gran4
DI4D	550	6.9	608.41999999999996	814.31370000000004	731.19119999999998	67.291399999999996	47.1708	791.74929999999995	3666.1729	4652.0514000000003	20.926400000000001	769.01210000000003	477.38600000000002	541.4316	15.222099999999999	13.3978	27.224900000000002	71.272599999999997	18.158799999999999	197.32540299999999	4.5499000000000001	16.895199999999999	244.20439999999999	0.65510000000000002	27.682099999999998	5.1658999999999997	4.3776000000000002	834.06889999999999	145.89840000000001	14.64302	134.45570000000001	107.12130000000001	689.8211	DI4D_4			17.8	14.8	26.5	12.5	4.2	6.8	10.8	5.5	15.2	10.6	16.4	10.1
DI4D	630	5.0999999999999996	608.16999999999996	761.18	966.29369999999994	58.3003	46.316000000000003	620.82249999999999	2165.1720999999998	3416.7746000000002	17.820900000000002	967.53390000000002	531.28390000000002	365.38630000000001	13.0717	11.797499999999999	26.000699999999998	61.351700000000001	17.314800000000002	341.656026	3.2103999999999999	13.0502	192.5959	0.37919999999999998	21.928799999999999	6.0560999999999998	2.6366999999999998	644.25189999999998	170.26509999999999	17.067589999999999	120.31789999999999	85.681899999999999	771.04660000000001	DI4D_5
DI4D	410	6.09	515.29	1644.6885	912.44039999999995	94.678100000000001	64.127399999999994	1216.8083999999999	3590.3496	4616.2007000000003	47.163699999999999	1007.1536	638.68589999999995	929.87130000000002	10.6815	16.282599999999999	36.253100000000003	86.459900000000005	29.0137	301.084543	4.8253000000000004	10.193	248.13939999999999	0.51639999999999997	24.97	7.3795999999999999	4.8272000000000004	759.94150000000002	167.4923	16.79721	58.682299999999998	91.6875	953.80899999999997	DI4D_6
DI4D	420	5.0199999999999996	323.04000000000002	764.577	1282.2067999999999	29.946200000000001	26.4785	457.50959999999998	1185.8652999999999	2391.3447000000001	16.589200000000002	405.88040000000001	623.89949999999999	288.70490000000001	8.8511000000000006	9.0117999999999991	19.094200000000001	56.365600000000001	16.846299999999999	449.07770099999999	1.7897000000000001	5.3685999999999998	128.24170000000001	4.8899999999999999E-2	11.7989	7.7488000000000001	2.3105000000000002	382.3152	174.36420000000001	17.461680000000001	40.254800000000003	122.43689999999999	886.7758	DI4D_7
DI4D	180	6.29	1636.2	598.98030000000006	875.80730000000005	21.033899999999999	41.145400000000002	470.29379999999998	1309.8181	3580.4702000000002	13.815099999999999	526.42290000000003	332.64679999999998	104.181	8.7421000000000006	8.4895999999999994	24.8505	52.616900000000001	11.849399999999999	178.54006699999999	3.359	12.472899999999999	191.6696	0.30309999999999998	19.912700000000001	7.8255999999999997	2.5200999999999998	591.00070000000005	210.60319999999999	21.09958	58.911299999999997	114.2218	654.98929999999996	DI4D_8		Suppl.Fig.4 d
DI4D	340	4.5	966.02	677.36320000000001	859.56479999999999	34.676699999999997	37.970700000000001	477.67200000000003	1848.258	2751.7109	14.959899999999999	666.99810000000002	586.87829999999997	555.18499999999995	4.6731999999999996	9.4236000000000004	18.5184	51.597499999999997	13.513400000000001	350.790277	2.6122000000000001	46.672199999999997	142.83070000000001	0.18229999999999999	15.228999999999999	5.8315999999999999	4.58	449.61680000000001	148.3554	14.864800000000001	89.150999999999996	77.205500000000001	690.70730000000003	DI4D_9
DI4D	30	5.0199999999999996	1093.83	750.07740000000001	1209.7519	33.2104	31.320499999999999	561.48779999999999	1507.941	2432.0111000000002	17.2331	518.78139999999996	510.60680000000002	312.81580000000002	5.8441999999999998	8.4540000000000006	23.097899999999999	57.526499999999999	16.415199999999999	398.490433	2.2454999999999998	8.3383000000000003	123.0573	0.10630000000000001	12.2569	7.5130999999999997	1.6847000000000001	384.80340000000001	195.44739999999999	19.570979999999999	58.962400000000002	73.368300000000005	851.34460000000001	DI4D_10
DI5F	880	11.32	324.25	571.86339999999996	2320.4452000000001	41.944499999999998	43.674100000000003	527.18970000000002	3071.7658999999999	4815.5461999999998	26.4145	1055.1300000000001	730.08889999999997	309.3202	10.047800000000001	13.7492	36.899000000000001	79.582599999999999	39.519500000000001	365.28353800000002	4.1981999999999999	41.116799999999998	213.75049999999999	0.15049999999999999	24.688300000000002	7.5233999999999996	7.9183000000000003	388.73570000000001	188.22499999999999	10.615500000000001	269.13869999999997	159.6576	648.24329999999998	DI5F_1		Dilution	iso
DI5F	390	10.59	319.16000000000003	772.34379999999999	3899.4353999999998	35.890700000000002	56.110700000000001	537.07330000000002	3291.4268000000002	5418.8941000000004	20.976500000000001	1386.7547999999999	775.05190000000005	315.90370000000001	20.059200000000001	14.7324	42.551600000000001	102.1974	63.019500000000001	313.61217299999998	3.7789000000000001	84.190600000000003	236.05160000000001	0.1958	26.453700000000001	8.3745999999999992	12.205500000000001	503.72539999999998	251.62430000000001	13.6272	309.40210000000002	161.40350000000001	783.51419999999996	DI5F_2		1:3	1.9897	1.8429	1.6192	1.7694	1.7698	1.4863	1.8901	1.7606	1.8278	1.8751	1.7276	1.7012	1.8577
DI5F	610	8.8800000000000008	273.72000000000003	809.75810000000001	2111.6217999999999	21.716799999999999	46.627400000000002	459.79140000000001	4207.5916999999999	2802.3409999999999	14.959899999999999	941.70029999999997	751.27629999999999	337.32760000000002	6.5145	11.9373	42.556699999999999	77.920599999999993	43.220999999999997	728.64049599999998	1.6519999999999999	42.486499999999999	145.66390000000001	5.6599999999999998E-2	15.228999999999999	5.6395999999999997	6.2526999999999999	266.97000000000003	198.72730000000001	9.2655999999999992	335.7371	184.0762	603.00540000000001	DI5F_3		1:9	1.8515	1.3734	1.2006	1.2715	1.3142	0.7719	1.4977	1.2351	1.4163	1.5628	1.0357	1.2038	1.3323
DI5F	690	9.2799999999999994	205.3	675.91849999999999	3436.5335	19.542400000000001	43.297600000000003	442.90859999999998	5051.5999000000002	2646.7863000000002	19.099599999999999	949.66150000000005	729.82360000000006	259.15309999999999	4.2053000000000003	11.189299999999999	33.189500000000002	80.543800000000005	44.67	657.58274500000005	1.8649	38.232599999999998	123.4375	0.151	14.404	7.5362999999999998	6.1348000000000003	343.09070000000003	245.44479999999999	11.845800000000001	171.01560000000001	87.546999999999997	752.28300000000002	DI5F_4		1:27	1.5193	0.8549	0.7448	0.6108	0.7857	0.4811	1.2545	0.6246	0.9109	1.1297	0.5995	0.6755	0.4243
DI5F	830	8.36	237.26	611.89800000000002	2295.5844000000002	26.258700000000001	38.554200000000002	474.87759999999997	3073.8771999999999	2278.4533999999999	17.274000000000001	673.71299999999997	534.61929999999995	302.50099999999998	6.0570000000000004	8.0821000000000005	28.489699999999999	67.180700000000002	41.450899999999997	692.24190399999998	1.5144	10.187200000000001	116.2445	6.2700000000000006E-2	10.477399999999999	5.3756000000000004	5.0888999999999998	261.42230000000001	202.8374	9.7492000000000001	185.85339999999999	121.12309999999999	606.17139999999995	DI5F_5		1:81	0.8298	0.3547	0.3408	0.3373	0.3605	0.2657	0.5012	0.3954	0.4026	0.6797	0.3361	0.3566	0.2467
DI5F	720	8.68	222.81	713.90170000000001	3494.2743	21.716799999999999	38.351100000000002	520.12090000000001	13075.436799999999	3113.8917999999999	19.209700000000002	839.85609999999997	495.51979999999998	351.74099999999999	6.5145	7.8879999999999999	25.747199999999999	75.612799999999993	44.499899999999997	472.877409	1.6519999999999999	19.3535	148.49959999999999	5.6599999999999998E-2	15.228999999999999	7.1906999999999996	4.58	288.50040000000001	219.46530000000001	10.623200000000001	197.12289999999999	145.9357	620.5394	DI5F_6		1:243	0.3781	0.1384	0.0941	0.0986	0.1625	0.1106	0.2793	0.1398	0.1541	0.3522	0.0775	0.1294	0.0767
DI5F	870	18.03	294.45999999999998	1350.6504	15887.4406	51.7776	72.469899999999996	1074.3628000000001	20216.808499999999	4742.6815999999999	37.6873	2344.0722000000001	3186.0497999999998	1192.4818	11.7127	30.884599999999999	81.082300000000004	164.45590000000001	67.626999999999995	999.78604299999995	4.7427999999999999	250.78700000000001	211.66929999999999	7.9200000000000007E-2	19.109400000000001	15.373799999999999	14.362399999999999	552.19230000000005	497.92930000000001	23.850100000000001	255.9144	192.4477	1699.4690000000001	DI5F_7
DI5F	480	8.68	270.14	556.08749999999998	2245.2565	29.395399999999999	29.7577	347.81110000000001	2152.7446	3383.7842999999998	18.511700000000001	855.20209999999997	441.99099999999999	259.14679999999998	7.0416999999999996	9.6356999999999999	30.807600000000001	60.680999999999997	37.124299999999998	495.563852	3.9106000000000001	24.8079	151.3288	6.1199999999999997E-2	16.0396	5.6829000000000001	4.9505999999999997	236.03039999999999	162.04490000000001	7.4394999999999998	233.00810000000001	161.5163	497.96039999999999	DI5F_8		Dilution	IFNgR1-Fc
DI5F	640	12.31	200.78	1097.7775999999999	2962.5754999999999	70.251099999999994	69.2517	1184.1693	6430.6314000000002	4376.8771999999999	27.023499999999999	968.39649999999995	4446.4038	1959.6476	19.7469	43.462000000000003	252.5145	185.3312	77.115200000000002	1393.89228	3.8290999999999999	37.5017	208.90379999999999	0.1963	22.517600000000002	11.5022	10.3894	479.80059999999997	483.82600000000002	13.5122	413.69029999999998	97.010599999999997	1824.9969000000001	DI5F_9		1:3	2.1752	2.3543	1.4754	2.2214	1.7684	2.0569	2.4771	2.5303	1.6868	2.5209	2.3933	2.2995	1.6194
DI5F	830	8.17	732.16	819.30370000000005	3164.57	31.177600000000002	39.585599999999999	599.11760000000004	9074.7911000000004	3536.9385000000002	22.023099999999999	1374.9851000000001	662.85479999999995	398.892	11.750400000000001	10.219900000000001	37.989699999999999	93.308000000000007	51.017200000000003	527.41489999999999	2.6214	26.312000000000001	157.26140000000001	0.1119	16.563700000000001	8.0195000000000007	5.8856999999999999	269.55220000000003	254.36160000000001	10.233000000000001	274.86439999999999	176.98400000000001	656.91409999999996	DI5F_10		1:9	1.0601	1.5966	0.666	1.403	0.9347	0.9966	1.7944	1.9624	1.0772	2.1307	1.7456	1.7828	0.6493
DI6N	320	10.199999999999999	316.08	1433.3468	1384.6503	82.705500000000001	26.877400000000002	1053.9695999999999	7358.7194	8119.6665999999996	3.7873999999999999	49.742899999999999	434.4325	1706.5056999999999	16.699200000000001	16.216999999999999	38.392899999999997	55.181800000000003	25.607800000000001	176.39572000000001	6.6961000000000004	88.133499999999998	329.91340000000002	0.57899999999999996	43.016100000000002	6.3658000000000001	10.331099999999999	433.59829999999999	196.1643	15.891400000000001	161.45160000000001	64.648700000000005	337.07330000000002	DI6N_1		1:27	0.6111	0.8052	0.2525	0.5548	0.3528	0.5199	1.1516	1.3446	0.3357	1.2771	0.9637	1.0581	0.2249
DI6N	380	11.01	623.94000000000005	1534.5904	1254.4441999999999	73.193700000000007	50.455800000000004	1341.2457999999999	5991.4269000000004	9498.2968000000001	16.410699999999999	148.51230000000001	819.33780000000002	2370.6606000000002	21.956399999999999	35.170999999999999	68.446899999999999	76.227999999999994	29.7605	59.314191299999997	14.523199999999999	89.847700000000003	424.2783	1.6841999999999999	56.558199999999999	7.1760000000000002	13.583399999999999	878.1703	222.8492	17.4315	175.4426	84.314599999999999	481.61259999999999	DI6N_2		1:81	0.24	0.28	0.1247	0.2626	0.16	0.214	0.4291	0.6014	0.2144	0.5582	0.4368	0.3841	0.1482
DI6N	340	9.3000000000000007	797.01	2272.4771000000001	1261.8961999999999	198.5789	44.547199999999997	1756.1451999999999	9444.7819999999992	9025.5406999999996	43.3033	323.27999999999997	1078.6310000000001	3765.1660000000002	13.5273	33.110599999999998	74.528700000000001	74.974800000000002	39.116300000000003	34.3436381	11.134399999999999	66.433800000000005	388.88220000000001	0.91169999999999995	50.806899999999999	7.7058999999999997	14.8606	853.92679999999996	258.43439999999998	19.922499999999999	178.35120000000001	115.84610000000001	655.37779999999998	DI6N_3		1:243	0.0677	0.1016	0.0174	0.0847	0.0457	0.0535	0.1143	0.1797	0.0234	0.1407	0.1002	0.1239	0.0287
DI6N	130	13.33	1230.19	1490.7674999999999	1045.8723	224.7972	27.863399999999999	1347.9871000000001	6467.3742000000002	10498.0345	18.9557	330.76209999999998	1196.201	1193.9994999999999	18.193100000000001	30.708300000000001	79.061700000000002	92.302700000000002	38.890999999999998	0	11.456899999999999	118.6217	490.07549999999998	1.403	62.314700000000002	6.2575000000000003	17.830200000000001	1014.3570999999999	228.7122	16.119199999999999	170.9057	75.260599999999997	422.88200000000001	DI6N_4
DI6N	520	5.26	397.43	1443.8939	999.94230000000005	89.646100000000004	49.675800000000002	1388.4652000000001	17469.852599999998	4590.0127000000002	23.590699999999998	283.90429999999998	998.89710000000002	2959.8762000000002	14.1182	18.489899999999999	43.0822	38.709200000000003	16.987200000000001	781.72291800000005	5.6159999999999997	36.7211	200.6497	0.37209999999999999	26.2896	6.9801000000000002	7.8399000000000001	315.18790000000001	225.8896	14.1661	143.82239999999999	123.0787	629.971	DI6N_5
DI6N	670	4.47	238.82	1819.8710000000001	1538.6772000000001	53.6267	42.655999999999999	1579.6780000000001	10150.3699	4092.9578000000001	20.044499999999999	64.534599999999998	800.78	3777.4836	11.996	13.9717	36.606000000000002	42.6235	17.206299999999999	977.417868	5.0434000000000001	33.417000000000002	177.1284	0.29020000000000001	19.640799999999999	8.4161999999999999	6.0087000000000002	265.35520000000002	352.73259999999999	21.144500000000001	158.14320000000001	103.5954	579.37279999999998	DI6N_6
DI6N	420	5.74	455.16	1280.9413999999999	1179.0079000000001	62.529499999999999	52.4467	1077.5246999999999	6508.7653	5264.8968000000004	17.389099999999999	155.4392	705.32910000000004	1634.4367999999999	11.0037	20.1633	37.346600000000002	49.329000000000001	26.847300000000001	191.67814000000001	6.8864000000000001	38.765900000000002	241.25460000000001	0.53200000000000003	30.296399999999998	5.7214999999999998	8.6715999999999998	390.03379999999999	189.2895	16.797499999999999	197.5283	105.5956	466.83	DI6N_7
DI6N	100	19	956.67	1527.0409999999999	2655.806	280.97559999999999	40.956499999999998	1532.0898	3861.3814000000002	7318.3589000000002	15.513	209.27629999999999	627.3442	1366.8306	14.8889	21.8246	58.999400000000001	75.538700000000006	35.5473	22.266455000000001	8.6720000000000006	445.23880000000003	383.14049999999997	0.86060000000000003	50.997199999999999	7.3457999999999997	29.0151	1009.3951	296.47210000000001	24.1006	157.1713	98.513900000000007	453.12259999999998	DI6N_8
DI6N	120	7.39	356.68	1400.5996	2279.6777999999999	88.798100000000005	32.874699999999997	1356.0085999999999	4023.5598	6541.6549999999997	11.679500000000001	80.927700000000002	575.71320000000003	1504.674	15.626300000000001	17.6798	31.731400000000001	50.331000000000003	18.418600000000001	159.32857300000001	7.0590999999999999	55.051400000000001	298.58069999999998	0.64790000000000003	42.101900000000001	7.2507999999999999	9.6672999999999991	650.66099999999994	313.0616	23.0398	141.2303	111.6516	327.45659999999998	DI6N_9
DI6N	350	7.1	562.04999999999995	1144.6349	2066.7033999999999	84.202600000000004	67.676500000000004	1437.7927999999999	4656.5973999999997	5747.1437999999998	20.8766	347.2337	623.68880000000001	1586.0705	13.2105	21.671500000000002	48.513500000000001	54.752800000000001	22.625499999999999	242.909795	7.8003	90.378600000000006	272.43419999999998	0.63870000000000005	34.029400000000003	7.6151999999999997	10.4107	485.33199999999999	312.70530000000002	20.166399999999999	130.5009	126.212	646.5557	DI6N_10
DI3P	130	8.16	738.26	172.9152	284.67689999999999	41.7697	15.0671	164.55879999999999	414.1345	675.26580000000001	2.6606999999999998	134.1626	99.691900000000004	40.481699999999996	8.9884000000000004	10.131600000000001	18.813700000000001	24.8215	8.2380999999999993	0	3.9860000000000002	37.224200000000003	172.19450000000001	0.51949999999999996	33.759399999999999	3.0914999999999999	4.6319999999999997	820.61279999999999	128.5976	7.3002000000000002	58.4925	82.551400000000001	96.546400000000006	DI3P_1
DI3P	340	8.5299999999999994	982.09	442.37360000000001	432.64460000000003	41.387	47.942900000000002	343.43349999999998	6535.3842000000004	3577.1750000000002	2.6362999999999999	782.94479999999999	614.40639999999996	491.87830000000002	8.9061000000000003	12.0566	56.0749	53.554499999999997	22.456600000000002	0	3.5463	36.883099999999999	218.4802	0.26590000000000003	29.0227	3.0632000000000001	4.5895999999999999	645.77170000000001	88.3369	9.2022999999999993	175.1773	401.24290000000002	178.9967	DI3P_2
DI3P	280	10.33	357.68	315.94959999999998	408.21030000000002	65.017399999999995	23.500399999999999	219.52369999999999	2920.9256	1353.0326	3.3073000000000001	519.11670000000004	466.85919999999999	239.608	15.574999999999999	11.312900000000001	44.273800000000001	43.683999999999997	12.9201	0	3.9495	22.221699999999998	220.68090000000001	0.38450000000000001	36.409500000000001	3.0289999999999999	5.7576999999999998	684.5761	76.586100000000002	8.2478999999999996	104.9569	230.07159999999999	125.9062	DI3P_3
DI3P	210	6.81	814.61	559.92550000000006	391.94069999999999	32.664900000000003	33.629100000000001	352.79160000000002	3171.8002999999999	2313.9953999999998	15.3805	236.4281	462.16860000000003	705.99440000000004	9.7987000000000002	8.7224000000000004	30.546600000000002	35.662399999999998	11.5497	0	2.7989000000000002	34.520899999999997	168.22020000000001	0.2742	24.0761	3.7353000000000001	5.2416	607.46659999999997	150.2216	9.3247	107.12130000000001	272.43900000000002	185.75810000000001	DI3P_4
DI3P	260	9.5500000000000007	688.92	295.48200000000003	493.18299999999999	42.385599999999997	19.1846	116.4824	2923.2930000000001	1480.3853999999999	10.103999999999999	410.17290000000003	585.35659999999996	209.54239999999999	5.5726000000000004	12.3475	39.636800000000001	44.142800000000001	10.5474	201.89010400000001	4.0448000000000004	41.255800000000001	196.45509999999999	0.35589999999999999	31.2409	3.8134000000000001	4.7003000000000004	626.923	84.829800000000006	8.0812000000000008	85.681899999999999	297.13959999999997	124.0634	DI3P_5
DI3P	240	7.48	260.26	342.52	658.93020000000001	49.187100000000001	16.9834	120.1743	3388.3705	1826.8312000000001	11.5624	341.5729	809.60609999999997	184.4829	11.7828	12.389900000000001	30.279499999999999	44.863599999999998	11.8222	0	3.3656000000000001	35.004600000000003	182.0565	0.25240000000000001	28.9512	3.851	5.3249000000000004	657.13620000000003	107.58759999999999	8.7335999999999991	91.6875	275.36160000000001	183.7244	DI3P_6
DI3P	180	6.89	995.58	363.81540000000001	351.4119	44.191499999999998	39.9099	263.86869999999999	3445.3247999999999	3362.4978999999998	2.4009	413.11739999999998	304.08190000000002	564.15859999999998	7.5940000000000003	9.4234000000000009	27.2042	39.417200000000001	10.621499999999999	0	3.7155999999999998	89.852500000000006	190.8537	0.36709999999999998	26.0108	2.8923000000000001	5.2225000000000001	525.54089999999997	81.2166	11.7385	122.43689999999999	342.13119999999998	151.04490000000001	DI3P_7
DI3P	390	7.17	457.83	232.4736	455.45299999999997	32.3309	25.3902	125.9765	2875.4720000000002	1517.9213	2.0594999999999999	140.91999999999999	516.30259999999998	126.6246	9.6984999999999992	8.6333000000000002	22.297699999999999	33.671300000000002	8.0454000000000008	0	2.7703000000000002	555.06799999999998	145.70240000000001	0.2077	22.6722	2.9087999999999998	16.158000000000001	514.36670000000004	90.746200000000002	7.1886999999999999	114.2218	226.6525	156.09690000000001	DI3P_8
DI3P	470	7.62	442.38	438.61110000000002	1200.9052999999999	23.872199999999999	28.4846	279.2654	3615.9596999999999	2502.5369999999998	2.2502	268.5444	1182.5238999999999	171.7559	9.9216999999999995	11.620100000000001	22.8108	49.535200000000003	9.9549000000000003	0	2.5158999999999998	19.063800000000001	174.60130000000001	0.21249999999999999	22.004000000000001	4.0545	2.8601999999999999	695.31759999999997	144.02699999999999	10.482200000000001	77.205500000000001	231.8683	345.8938	DI3P_9
DI3P	240	6.44	919.12	689.77110000000005	1189.8498	31.431100000000001	27.6617	353.99700000000001	2981.1170000000002	2834.9231	2.0021	522.90909999999997	896.00670000000002	431.63150000000002	6.7636000000000003	12.161	32.000700000000002	53.514600000000002	7.8213999999999997	54.616708799999998	2.3908999999999998	141.46469999999999	165.92330000000001	0.14130000000000001	23.166699999999999	5.9724000000000004	6.6287000000000003	597.68020000000001	191.1317	12.9184	73.368300000000005	220.3441	428.17599999999999	DI3P_10
DI5T	1130	2.5299999999999998	170.42	1068.4688000000001	1872.3719000000001	14.945499999999999	46.5854	654.36950000000002	5274.2375000000002	3790.9784	15.307700000000001	1002.3832	758.49810000000002	973.18150000000003	11.5731	9.4688999999999997	33.377899999999997	84.236000000000004	35.992699999999999	371.09268800000001	2.3866999999999998	117.8262	149.7201	9.3100000000000002E-2	14.1488	6.4836	9.7912999999999997	285.43130000000002	283.4477	11.7448	159.6576	471.87180000000001	1129.472	DI5T_1
DI5T	490	7.51	463.1	946.31610000000001	1649.963	44.0931	84.010199999999998	813.34500000000003	3229.1169	6360.1013000000003	16.692	2062.7876999999999	926.70780000000002	1414.8269	16.617999999999999	16.101299999999998	44.719000000000001	91.021500000000003	23.8826	82.871399400000001	4.0585000000000004	319.3852	245.37610000000001	0.438	24.692	6.9935	17.5975	492.42180000000002	364.93040000000002	18.323599999999999	161.40350000000001	883.89959999999996	1005.5119999999999	DI5T_2
DI5T	660	6.71	99.72	1082.5398	2147.5981000000002	28.693000000000001	52.675899999999999	869.01689999999996	2409.5814	4409.174	2.2223000000000002	2743.1579000000002	1372.7824000000001	2150.0459000000001	13.541700000000001	18.384799999999998	53.718899999999998	110.59220000000001	40.712200000000003	176.932963	2.7381000000000002	84.864199999999997	199.95259999999999	0.2984	22.171600000000002	8.2143999999999995	10.5121	386.90179999999998	370.0641	16.2743	184.0762	524.01279999999997	167.62870000000001	DI5T_3
DI5T	480	3.65	138.47999999999999	458.91230000000002	997.42420000000004	21.648800000000001	37.4148	389.03620000000001	3015.8501000000001	2700.2597999999998	2.6999	1443.2982	654.56110000000001	929.49170000000004	6.6664000000000003	9.1059000000000001	24.8977	51.0473	30.355499999999999	58.390073899999997	1.6497999999999999	90.006799999999998	122.73560000000001	0.17979999999999999	13.358700000000001	3.2850000000000001	8.64	245.24250000000001	146.52690000000001	7.9165999999999999	87.546999999999997	393.95749999999998	665.80859999999996	DI5T_4
DI5T	350	6.94	163.71	822.84199999999998	1705.4685999999999	32.530500000000004	63.114199999999997	606.06140000000005	6782.4836999999998	4638.9697999999999	2.6722999999999999	638.07650000000001	1002.3722	1370.5334	12.5442	15.631600000000001	46.849600000000002	70.515799999999999	55.224200000000003	53.652794900000004	3.7494999999999998	76.308599999999998	222.44390000000001	0.33839999999999998	25.137	6.4610000000000003	9.3661999999999992	437.02390000000003	307.81290000000001	14.388	121.12309999999999	691.71720000000005	973.63980000000004	DI5T_5
DI5T	570	5.29	66.849999999999994	918.77930000000003	1699.3391999999999	28.202000000000002	51.8187	649.81529999999998	3128.3798000000002	3693.069	13.162599999999999	1547.3364999999999	1008.4138	1868.4246000000001	10.6289	12.8948	32.434399999999997	73.637	48.808300000000003	84.420613399999993	2.8227000000000002	66.609899999999996	165.78710000000001	0.18909999999999999	15.792999999999999	5.65	7.6588000000000003	290.22609999999997	262.65249999999997	9.9609000000000005	145.9357	513.21100000000001	1201.0207	DI5T_6
DI5T	340	5.79	69.12	1281.8949	2349.9362000000001	58.145000000000003	83.116600000000005	873.86569999999995	9318.5141999999996	5643.1039000000001	19.935600000000001	2431.94	1070.1922999999999	2797.5679	16.098099999999999	16.3904	57.929400000000001	142.40819999999999	25.312000000000001	55.572107699999997	3.5914000000000001	122.80540000000001	255.56720000000001	0.42420000000000002	23.919499999999999	6.7747000000000002	14.3041	362.68509999999998	407.34629999999999	18.282599999999999	192.4477	829.803	162.50110000000001	DI5T_7
DI5T	270	10.69	405.93	797.04679999999996	1298.4794999999999	35.548000000000002	100.6649	772.41039999999998	8018.4893000000002	6359.6796000000004	11.0427	2046.7062000000001	632.6884	1255.2564	23.244499999999999	19.056100000000001	62.550899999999999	106.76220000000001	60.911499999999997	0	6.1730999999999998	96.355699999999999	317.50760000000002	0.71430000000000005	39.806600000000003	5.6319999999999997	16.749199999999998	624.93399999999997	329.39580000000001	21.398700000000002	161.5163	899.47379999999998	976.22339999999997	DI5T_8
DI5T	190	14.99	567.88	831.77009999999996	1659.7282	31.696899999999999	70.601500000000001	559.38699999999994	6518.3769000000002	5994.4270999999999	2.7974000000000001	994.56020000000001	630.32029999999997	888.60720000000003	13.1738	14.904999999999999	41.068199999999997	79.290700000000001	41.903799999999997	0	3.7629999999999999	85.917199999999994	277.39159999999998	0.54620000000000002	33.934899999999999	5.3834	12.644399999999999	607.55240000000003	323.69589999999999	17.362300000000001	97.010599999999997	802.0308	974.56479999999999	DI5T_9
DI5T	1240	8.81	1084.81	1091.5121999999999	2429.6541000000002	55.648899999999998	86.4529	746.83150000000001	11924.598	6248.7885999999999	4.0442	2249.6046999999999	899.30050000000006	1586.4487999999999	15.651999999999999	16.6614	48.123100000000001	104.9259	28.906199999999998	51.6981489	4.6783999999999999	111.6284	272.25510000000003	0.42220000000000002	29.9175	5.9896000000000003	12.742100000000001	498.9837	331.48649999999998	15.4115	176.98400000000001	681.40499999999997	1313.309	DI5T_10
DI5X	210	3.27	249.78	458.0206	733.84990000000005	25.172000000000001	34.087899999999998	464.90550000000002	6399.3060999999998	2984.5016000000001	4.5069999999999997	1329.9195	695.39620000000002	442.02530000000002	4.3255999999999997	8.7226999999999997	25.529399999999999	44.618499999999997	9.2468000000000004	167.139306	2.1164999999999998	5.1079999999999997	132.20689999999999	0.16880000000000001	13.373100000000001	3.8195999999999999	1.2529999999999999	446.20699999999999	114.3832	10.460699999999999	64.648700000000005	222.57069999999999	351.43869999999998	DI5X_1
DI5X	420	2.97	258.31	523.50750000000005	1135.2918	10.664400000000001	34.751100000000001	507.19319999999999	2843.0399000000002	2483.5844999999999	3.3128000000000002	2096.5922	1103.5296000000001	553.74149999999997	4.4322999999999997	10.796099999999999	32.856699999999996	55.374400000000001	11.63	335.24163800000002	2.3071000000000002	8.5162999999999993	108.7687	6.6400000000000001E-2	12.464499999999999	5.0259	3.1160999999999999	335.12720000000002	132.50729999999999	11.3719	84.314599999999999	291.8913	586.92229999999995	DI5X_2
DI5X	940	6.48	169.35	533.66780000000006	1146.6884	19.0136	34.242400000000004	494.1662	2504.9393	2843.6871999999998	9.0135000000000005	922.5412	509.12009999999998	448.12509999999997	8.9734999999999996	8.0279000000000007	27.382899999999999	64.6875	14.4404	180.14033699999999	2.0019	16.944500000000001	134.9871	0.1222	13.333399999999999	4.7701000000000002	2.5775999999999999	354.58819999999997	105.4996	9.3009000000000004	115.84610000000001	264.1173	508.6454	DI5X_3
DI5X	250	4.54	313.29000000000002	274.09089999999998	722.59780000000001	26.526599999999998	45.449599999999997	332.40800000000002	3599.5817999999999	3051.6577000000002	1.6897	1719.1739	403.3039	201.7037	7.9573	8.3673000000000002	28.113	38.373899999999999	7.984	0	2.5314000000000001	7.5933999999999999	153.7653	0.1704	18.601800000000001	4.1375000000000002	2.2938999999999998	493.31180000000001	88.012900000000002	9.6560000000000006	75.260599999999997	257.17250000000001	353.05970000000002	DI5X_4
DI5X	470	3.66	141.4	563.57280000000003	991.07339999999999	17.753900000000002	32.593400000000003	465.67290000000003	1714.6342999999999	2322.3099000000002	3.9805999999999999	1647.6398999999999	625.3818	511.03149999999999	7.6111000000000004	9.3513000000000002	30.151900000000001	56.171199999999999	12.0183	186.99883500000001	1.8693	5.0822000000000003	119.0829	0.11409999999999999	12.45	4.2980999999999998	1.5353000000000001	322.75810000000001	101.02460000000001	8.9619	123.0787	221.41589999999999	565.29560000000004	DI5X_5
DI5X	390	12.97	76.77	403.37439999999998	896.44910000000004	7.1694000000000004	31.352699999999999	412.4006	1389.5752	2253.306	6.3102999999999998	1494.9529	450.75060000000002	375.07190000000003	6.8460999999999999	7.2876000000000003	27.0898	43.108600000000003	19.121300000000002	52.6800529	2.2252000000000001	5.0822000000000003	114.4525	0.14910000000000001	13.085699999999999	3.9876999999999998	1.9688000000000001	309.85129999999998	91.615700000000004	9.7928999999999995	103.5954	298.04300000000001	436.30439999999999	DI5X_6
DI5X	340	4.59	208.56	379.89400000000001	826.51400000000001	21.393599999999999	33.635800000000003	420.66539999999998	2740.3054000000002	2615.3757999999998	1.4555	1300.5510999999999	466.97430000000003	334.53930000000003	8.2495999999999992	7.7706	27.170300000000001	48.599600000000002	17.564299999999999	0	2.4658000000000002	6.1241000000000003	137.916	0.1167	15.7684	4.2491000000000003	2.3723999999999998	371.15859999999998	85.725499999999997	10.4651	105.5956	236.8767	400.23680000000002	DI5X_7
DI5X	410	3.42	51.32	476.49579999999997	1056.0516	18.078700000000001	32.874400000000001	452.4058	1498.2788	2288.8346000000001	8.5702999999999996	1566.9490000000001	504.62310000000002	379.23489999999998	5.4231999999999996	7.8449999999999998	26.0365	53.382199999999997	12.238200000000001	174.779303	2.1745999999999999	2.7443	116.54649999999999	8.1199999999999994E-2	12.6777	4.3766999999999996	1.5633999999999999	338.09800000000001	111.22369999999999	9.4079999999999995	98.513900000000007	225.46700000000001	539.50189999999998	DI5X_8
DI5X	520	3.59	131.81	609.12800000000004	1014.9422	11.563800000000001	33.257599999999996	557.42639999999994	1574.1053999999999	2321.8173999999999	8.5070999999999994	1157.7562	775.39	594.7002	8.4693000000000005	9.8642000000000003	33.597200000000001	60.577100000000002	13.1342	0	2.3403	2.7240000000000002	115.6866	8.0699999999999994E-2	12.584199999999999	5.6994999999999996	1.99	305.77229999999997	138.75069999999999	10.877700000000001	111.6516	198.6968	581.42560000000003	DI5X_9
DI5X	330	3.24	406.42	526.47159999999997	1203.2511999999999	7.2839	33.113999999999997	447.10050000000001	1653.9579000000001	2815.9213	19.241900000000001	1619.8931	623.46190000000001	449.15820000000002	6.9554999999999998	9.5006000000000004	25.207000000000001	69.522300000000001	17.210899999999999	239.65669199999999	2.6295999999999999	7.7199	123.3403	0.15140000000000001	13.2948	4.3666999999999998	2.0002	266.791	109.04349999999999	8.2598000000000003	126.212	276.51319999999998	516.35630000000003	DI5X_10
Suppl.Fig.4a.Foldchanges
Variable	log2FoldChange	FDR
CXCL11	-0.73	Sig
IL-4	-0.5	NonSig
IL-15	-0.3	NonSig
Eotaxin	-0.3	Sig
IFNα	-0.28	Sig
PDGF-BB	-0.2	NonSig
CXCL2	-0.18	NonSig
G-CSF	-0.18	Sig
IL-21	-0.15	NonSig
CCL2	-0.15	NonSig
PD-L1	-0.15	Sig
CCL5	-0.13	Sig
PDGF-AA	-0.11	Sig
VEGF	-0.1	Sig
IL-6	-0.09	NonSig
IL-12p70	-0.08	NonSig
TNF	-0.06	Sig
CXCL10	-0.05	NonSig
CXCL8	-0.05	NonSig
IL-10	-0.04	NonSig
CCL20	-0.04	NonSig
GM-CSF	-0.03	NonSig
IL-13	-0.02	NonSig
IL-1β	-0.01	NonSig
Granzyme B	0.03	NonSig
IFNβ	0.02	NonSig
CXCL13	0.15	Sig
CD40L	0.31	Sig
[truncated: 25 more columns]

## Sheet: Fig.5
	Fig.5 b								Fig.5c											Fig.5 d			Fig.5e			Fig.5 f			Fig.5 g
									Granuloma		Lung		pLNs		Spleen		Liver
	Day	iso			IFNgR1-Fc				iso	IFNgR1-Fc	iso	IFNgR1-Fc	iso	IFNgR1-Fc	iso	IFNgR1-Fc	iso	IFNgR1-Fc		iso	IFNgR1-Fc		CFU	IFNg levels		CFU	IFNg levels		iso	IFNgR1-Fc
	0	1.04	0.86	1.02	1.05	0.93	0.65		320	210	23000		1300000	9000	305000	500	4000	0		469	0		510	469		130	0		260	130
	22	1.45	1.37	2.65	1.37	1.05	0.88		380	420	6000	600	100000	1600	0	0	8000	0		301.506	0		470	301.506		340	0		590	340
	43	2.41	8.8	23.77	1.53	6.06	2.2		340	940	8000	0	168000	204000	0	0	0	0		371.864	0		680	371.864		280	0		1130	280
	57	1.89	5.92	24.97	2.62	4.84	2.49		130	250	4000	0	2000	84000			200	0		197.325	0		550	197.325		210	0		490	210
	71	2.89	5.36		1.45	3.72	1.47		520	470	9000	0	260	8000			0	200		341.656	0		630	341.656		260	0		660	240
	85	4.32	4.59		1.25	4.66	1.9		670	390	8000	0	0	3400			0	0		301.085	0		410	301.085		240	0		480	180
									420	340	66000	0								449.078	0		420	449.078		180	0		350	390
									100	410	500	3000								178.54	0		180	178.54		390	0		570	470
									120	520	200	500								350.79	0		340	350.79		470	0		340	240
									350	330	0	100								398.49	0		30	398.49		240	0		1240	120
									490	480	0	0								437.185	60.2311		440	437.185		590	60.2311		730	270
									250	240	0	0								272.246	0		290	272.246		120	0		560	190
									880	1130	0	400								365.284	371.093		880	365.284		1130	371.093		210	250
									390	490	300	1200								313.612	82.8714		390	313.612		490	82.8714		420	340
									610	660	100	0								728.64	176.933		610	728.64		660	176.933		940
									690	480	0	0								657.583	58.3901		690	657.583		480	58.3901		470
									830	350	0	0								692.242	53.6528		830	692.242		350	53.6528		390
									720	570	1	0								472.877	84.4206		720	472.877		570	84.4206		410
									870	340	0									999.786	55.5721		870	999.786		340	55.5721		520
									480	270	12600									495.564	0		480	495.564		270	0		330
									640	190										1393.89	0		640	1393.89		190	0		480
									830	1240										527.415	51.6981		830	527.415		1240	51.6981		240
									210	730										448.719	183.321		210	448.719		730	183.321
									640	560										672.133	296.01		640	672.133		560	296.01
									510	130										176.396	167.139		320	176.396		210	167.139
									470	340										59.3142	335.242		380	59.3142		420	335.242
									680	280										34.3436	180.14		340	34.3436		940	180.14
									550	210										0	0		130	0		250	0
									630	260										781.723	186.999		520	781.723		470	186.999
									410	240										977.418	52.6801		670	977.418		390	52.6801
									420	180										191.678	54.6167		420	191.678		340	54.6167
									180	390										22.2665	174.779		100	22.2665		410	174.779
									340	470										159.329	201.89		120	159.329		520	201.89
									30	240										242.91	239.657		350	242.91		330	239.657
									440	590										262.929	303.608		490	262.929		480	303.608
									290	120										256.636	256.184		250	256.636		240	256.184

## Sheet: Fig.6
	Fig6b					Fig6c
	HC	TB	M. kansasii	NTM		HC	TB	M. kansasii	NTM
	0.002	1.64	0.746	0.24447		0.0013	0.365	0.043	0.01147
	-0.021	0.138		0.31454		-0.015	0.063		0.00654
	-0.014	0.49739		0.174		-0.018	0.03439		-0.003
		0.00696		6.595			0.00304		-0.0054
				0.12					0.039
				0.136					0.016
				0.11					0.059
				0.437					0.046
				0.215					0.012
				0.02					-0.012
				0.033					0
				0.048					0.018
				0.018					0.008
				0.06					-0.014
				0.11					0
				0.24					0.322
				0.07					-0.02
				0.021					0.009
				0.019					-0.011
				0.09					0
				0.24					0.181
				0.0399					0.0049
				0.11568					-0.0021
				0.24183					0.0428
				0.176					-0.00752
				0.016					0.0015
				0.14					-0.03
				1.67					0.012
				0.26					0.06
				0.794					0.174
				0.291					0.0171
				0.189					-0.001
				0.077					0.014
				0.0134					-0.03
				0.213					0.003
				0.147					0.007
				0.239					0.007
				0.011					0
				0.58					-0.014
				0.403					0.013

## Sheet: Suppl.Fig.6
		NTM
		0.01147
		0.00654
		-0.003
		-0.0054
		0.039
		0.016
		0.059
		0.046
		0.012
		-0.012
		0
		0.018
		0.008
		-0.014
		0
		0.322
		-0.02
		0.009
		-0.011
		0
		0.181
		0.0049
		-0.0021
		0.0428
		-0.00752
		0.0015
		-0.03
		0.012
		0.06
		0.174
		0.0171
		-0.001
		0.014
		-0.03
		0.003
		0.007
		0.007
		0
		-0.014
		0.013
